# Supplementary material for: Intrahost cytomegalovirus population genetics following antibody pretreatment in a monkey model of congenital transmission
Source: PLoS Pathog. 2020 Feb 14;16(2):e1007968. doi: 10.1371/journal.ppat.1007968 (PMC7046290; doi:10.1371/journal.ppat.1007968)
Supplement: S1 Appendix — Each row corresponds to a unique haplotype. Each haplotype has listed the strain it belongs to (UCD52, UCD59, or 180.92), an identifying haplotype number (e.g., H359), the number of mutations between it and the canonical reference strain, and the types of these mutations (synonymous or nonsynonymous). (CSV) [file ppat.1007968.s028.csv]

strain	haplotype	number_mut	mut_type	mut_nt	mut_aa	in_inoculum	sequence
180.92	H359	0	NA	NA	NA	TRUE	AACACCGATTTCAAAGCTTTGGAACTGTACTCTGAGGACGAATTACGGTCTAGTAATGTGTTTGATTTGGAAGACATTATGCGAGAGTTCAATACGTACAAACAGAGAATGATTCACGTGGAAGGAAAGGTGTTCGACAAAGTGCCTGGATATCTTCGTGGCCTGGATGACATGATGAGCGGCCTAGGTTCTGCAGGGAAGGCTTTGGGTGTGGCCATCGGAGCTGTCGGTGGTGCTGTGGCTTCTTTTGTGGAAGGTGTTGTCGGTTTCATCAAGAATCCCTTCGGTTCTTTCACTGTGATTCTCTTTTTGCTTGCGGTACTGGGTGTTATTTACTTAATCTACATGCGGCAAAAGCGCGCG
180.92	H331	1	S	C270T	NA	TRUE	AACACCGATTTCAAAGCTTTGGAACTGTACTCTGAGGACGAATTACGGTCTAGTAATGTGTTTGATTTGGAAGACATTATGCGAGAGTTCAATACGTACAAACAGAGAATGATTCACGTGGAAGGAAAGGTGTTCGACAAAGTGCCTGGATATCTTCGTGGCCTGGATGACATGATGAGCGGCCTAGGTTCTGCAGGGAAGGCTTTGGGTGTGGCCATCGGAGCTGTCGGTGGTGCTGTGGCTTCTTTTGTGGAAGGTGTTGTCGGTTTTATCAAGAATCCCTTCGGTTCTTTCACTGTGATTCTCTTTTTGCTTGCGGTACTGGGTGTTATTTACTTAATCTACATGCGGCAAAAGCGCGCG
180.92	H336	1	NS	A199G	K67E	FALSE	AACACCGATTTCAAAGCTTTGGAACTGTACTCTGAGGACGAATTACGGTCTAGTAATGTGTTTGATTTGGAAGACATTATGCGAGAGTTCAATACGTACAAACAGAGAATGATTCACGTGGAAGGAAAGGTGTTCGACAAAGTGCCTGGATATCTTCGTGGCCTGGATGACATGATGAGCGGCCTAGGTTCTGCAGGGGAGGCTTTGGGTGTGGCCATCGGAGCTGTCGGTGGTGCTGTGGCTTCTTTTGTGGAAGGTGTTGTCGGTTTCATCAAGAATCCCTTCGGTTCTTTCACTGTGATTCTCTTTTTGCTTGCGGTACTGGGTGTTATTTACTTAATCTACATGCGGCAAAAGCGCGCG
180.92	H337	1	NS	G188T	G63V	TRUE	AACACCGATTTCAAAGCTTTGGAACTGTACTCTGAGGACGAATTACGGTCTAGTAATGTGTTTGATTTGGAAGACATTATGCGAGAGTTCAATACGTACAAACAGAGAATGATTCACGTGGAAGGAAAGGTGTTCGACAAAGTGCCTGGATATCTTCGTGGCCTGGATGACATGATGAGCGGCCTAGTTTCTGCAGGGAAGGCTTTGGGTGTGGCCATCGGAGCTGTCGGTGGTGCTGTGGCTTCTTTTGTGGAAGGTGTTGTCGGTTTCATCAAGAATCCCTTCGGTTCTTTCACTGTGATTCTCTTTTTGCTTGCGGTACTGGGTGTTATTTACTTAATCTACATGCGGCAAAAGCGCGCG
180.92	H341	1	NS	G169T	D57Y	TRUE	AACACCGATTTCAAAGCTTTGGAACTGTACTCTGAGGACGAATTACGGTCTAGTAATGTGTTTGATTTGGAAGACATTATGCGAGAGTTCAATACGTACAAACAGAGAATGATTCACGTGGAAGGAAAGGTGTTCGACAAAGTGCCTGGATATCTTCGTGGCCTGGATTACATGATGAGCGGCCTAGGTTCTGCAGGGAAGGCTTTGGGTGTGGCCATCGGAGCTGTCGGTGGTGCTGTGGCTTCTTTTGTGGAAGGTGTTGTCGGTTTCATCAAGAATCCCTTCGGTTCTTTCACTGTGATTCTCTTTTTGCTTGCGGTACTGGGTGTTATTTACTTAATCTACATGCGGCAAAAGCGCGCG
180.92	H347	1	NS	G148T	G50*	TRUE	AACACCGATTTCAAAGCTTTGGAACTGTACTCTGAGGACGAATTACGGTCTAGTAATGTGTTTGATTTGGAAGACATTATGCGAGAGTTCAATACGTACAAACAGAGAATGATTCACGTGGAAGGAAAGGTGTTCGACAAAGTGCCTTGATATCTTCGTGGCCTGGATGACATGATGAGCGGCCTAGGTTCTGCAGGGAAGGCTTTGGGTGTGGCCATCGGAGCTGTCGGTGGTGCTGTGGCTTCTTTTGTGGAAGGTGTTGTCGGTTTCATCAAGAATCCCTTCGGTTCTTTCACTGTGATTCTCTTTTTGCTTGCGGTACTGGGTGTTATTTACTTAATCTACATGCGGCAAAAGCGCGCG
180.92	H349	1	S	C135T	NA	TRUE	AACACCGATTTCAAAGCTTTGGAACTGTACTCTGAGGACGAATTACGGTCTAGTAATGTGTTTGATTTGGAAGACATTATGCGAGAGTTCAATACGTACAAACAGAGAATGATTCACGTGGAAGGAAAGGTGTTTGACAAAGTGCCTGGATATCTTCGTGGCCTGGATGACATGATGAGCGGCCTAGGTTCTGCAGGGAAGGCTTTGGGTGTGGCCATCGGAGCTGTCGGTGGTGCTGTGGCTTCTTTTGTGGAAGGTGTTGTCGGTTTCATCAAGAATCCCTTCGGTTCTTTCACTGTGATTCTCTTTTTGCTTGCGGTACTGGGTGTTATTTACTTAATCTACATGCGGCAAAAGCGCGCG
180.92	H352	1	NS	G69T	L23F	TRUE	AACACCGATTTCAAAGCTTTGGAACTGTACTCTGAGGACGAATTACGGTCTAGTAATGTGTTTGATTTTGAAGACATTATGCGAGAGTTCAATACGTACAAACAGAGAATGATTCACGTGGAAGGAAAGGTGTTCGACAAAGTGCCTGGATATCTTCGTGGCCTGGATGACATGATGAGCGGCCTAGGTTCTGCAGGGAAGGCTTTGGGTGTGGCCATCGGAGCTGTCGGTGGTGCTGTGGCTTCTTTTGTGGAAGGTGTTGTCGGTTTCATCAAGAATCCCTTCGGTTCTTTCACTGTGATTCTCTTTTTGCTTGCGGTACTGGGTGTTATTTACTTAATCTACATGCGGCAAAAGCGCGCG
180.92	H354	1	S	G48T	NA	TRUE	AACACCGATTTCAAAGCTTTGGAACTGTACTCTGAGGACGAATTACGTTCTAGTAATGTGTTTGATTTGGAAGACATTATGCGAGAGTTCAATACGTACAAACAGAGAATGATTCACGTGGAAGGAAAGGTGTTCGACAAAGTGCCTGGATATCTTCGTGGCCTGGATGACATGATGAGCGGCCTAGGTTCTGCAGGGAAGGCTTTGGGTGTGGCCATCGGAGCTGTCGGTGGTGCTGTGGCTTCTTTTGTGGAAGGTGTTGTCGGTTTCATCAAGAATCCCTTCGGTTCTTTCACTGTGATTCTCTTTTTGCTTGCGGTACTGGGTGTTATTTACTTAATCTACATGCGGCAAAAGCGCGCG
180.92	H360	1	NS	C12A	F4L	TRUE	AACACCGATTTAAAAGCTTTGGAACTGTACTCTGAGGACGAATTACGGTCTAGTAATGTGTTTGATTTGGAAGACATTATGCGAGAGTTCAATACGTACAAACAGAGAATGATTCACGTGGAAGGAAAGGTGTTCGACAAAGTGCCTGGATATCTTCGTGGCCTGGATGACATGATGAGCGGCCTAGGTTCTGCAGGGAAGGCTTTGGGTGTGGCCATCGGAGCTGTCGGTGGTGCTGTGGCTTCTTTTGTGGAAGGTGTTGTCGGTTTCATCAAGAATCCCTTCGGTTCTTTCACTGTGATTCTCTTTTTGCTTGCGGTACTGGGTGTTATTTACTTAATCTACATGCGGCAAAAGCGCGCG
180.92	H364	1	NS	C50A	S17Y	TRUE	AACACCGATTTCAAAGCTTTGGAACTGTACTCTGAGGACGAATTACGGTATAGTAATGTGTTTGATTTGGAAGACATTATGCGAGAGTTCAATACGTACAAACAGAGAATGATTCACGTGGAAGGAAAGGTGTTCGACAAAGTGCCTGGATATCTTCGTGGCCTGGATGACATGATGAGCGGCCTAGGTTCTGCAGGGAAGGCTTTGGGTGTGGCCATCGGAGCTGTCGGTGGTGCTGTGGCTTCTTTTGTGGAAGGTGTTGTCGGTTTCATCAAGAATCCCTTCGGTTCTTTCACTGTGATTCTCTTTTTGCTTGCGGTACTGGGTGTTATTTACTTAATCTACATGCGGCAAAAGCGCGCG
180.92	H369	1	NS	T168A	D56E	TRUE	AACACCGATTTCAAAGCTTTGGAACTGTACTCTGAGGACGAATTACGGTCTAGTAATGTGTTTGATTTGGAAGACATTATGCGAGAGTTCAATACGTACAAACAGAGAATGATTCACGTGGAAGGAAAGGTGTTCGACAAAGTGCCTGGATATCTTCGTGGCCTGGAAGACATGATGAGCGGCCTAGGTTCTGCAGGGAAGGCTTTGGGTGTGGCCATCGGAGCTGTCGGTGGTGCTGTGGCTTCTTTTGTGGAAGGTGTTGTCGGTTTCATCAAGAATCCCTTCGGTTCTTTCACTGTGATTCTCTTTTTGCTTGCGGTACTGGGTGTTATTTACTTAATCTACATGCGGCAAAAGCGCGCG
180.92	H370	1	NS	G209A	G70D	TRUE	AACACCGATTTCAAAGCTTTGGAACTGTACTCTGAGGACGAATTACGGTCTAGTAATGTGTTTGATTTGGAAGACATTATGCGAGAGTTCAATACGTACAAACAGAGAATGATTCACGTGGAAGGAAAGGTGTTCGACAAAGTGCCTGGATATCTTCGTGGCCTGGATGACATGATGAGCGGCCTAGGTTCTGCAGGGAAGGCTTTGGATGTGGCCATCGGAGCTGTCGGTGGTGCTGTGGCTTCTTTTGTGGAAGGTGTTGTCGGTTTCATCAAGAATCCCTTCGGTTCTTTCACTGTGATTCTCTTTTTGCTTGCGGTACTGGGTGTTATTTACTTAATCTACATGCGGCAAAAGCGCGCG
180.92	H334	2	NS	G181T,G226T	G61C,V76F	TRUE	AACACCGATTTCAAAGCTTTGGAACTGTACTCTGAGGACGAATTACGGTCTAGTAATGTGTTTGATTTGGAAGACATTATGCGAGAGTTCAATACGTACAAACAGAGAATGATTCACGTGGAAGGAAAGGTGTTCGACAAAGTGCCTGGATATCTTCGTGGCCTGGATGACATGATGAGCTGCCTAGGTTCTGCAGGGAAGGCTTTGGGTGTGGCCATCGGAGCTTTCGGTGGTGCTGTGGCTTCTTTTGTGGAAGGTGTTGTCGGTTTCATCAAGAATCCCTTCGGTTCTTTCACTGTGATTCTCTTTTTGCTTGCGGTACTGGGTGTTATTTACTTAATCTACATGCGGCAAAAGCGCGCG
UCD52	H137	0	NA	NA	NA	TRUE	AACACCGATTTCAGAGCTTTGGAATTGTACTCTAGAGACGAGTTGCGTTCTAGCAATGTTTTTGATCTAGAAGACATAATGCGAGAGTTCAATACGTACAAACAGCGCATGGTCCACGTGGAAGGAAAGGTGTTTGATAACGTGCCTGCATATCTTCGTGGCTTGGACGACATGATGAGCGGCCTAGGTTCTGCAGGGAAGGCTTTGGGTGTGGCCATCGGAGCTGTCGGTGGTGCTGTGGCTTCTTTTGTGGAAGGTGTCGTCGGTTTTATCAAGAATCCCTTCGGTTCTTTCACTGTGATTCTCTTTTTGCTTGCGGTACTGGGTGTTATTTACTTGATCTACATGCGGCAAAAGCGCGCG
UCD52	H6	1	NS	C362T	A121V	FALSE	AACACCGATTTCAGAGCTTTGGAATTGTACTCTAGAGACGAGTTGCGTTCTAGCAATGTTTTTGATCTAGAAGACATAATGCGAGAGTTCAATACGTACAAACAGCGCATGGTCCACGTGGAAGGAAAGGTGTTTGATAACGTGCCTGCATATCTTCGTGGCTTGGACGACATGATGAGCGGCCTAGGTTCTGCAGGGAAGGCTTTGGGTGTGGCCATCGGAGCTGTCGGTGGTGCTGTGGCTTCTTTTGTGGAAGGTGTCGTCGGTTTTATCAAGAATCCCTTCGGTTCTTTCACTGTGATTCTCTTTTTGCTTGCGGTACTGGGTGTTATTTACTTGATCTACATGCGGCAAAAGCGCGTG
UCD52	H8	1	NS	C358T	R120C	FALSE	AACACCGATTTCAGAGCTTTGGAATTGTACTCTAGAGACGAGTTGCGTTCTAGCAATGTTTTTGATCTAGAAGACATAATGCGAGAGTTCAATACGTACAAACAGCGCATGGTCCACGTGGAAGGAAAGGTGTTTGATAACGTGCCTGCATATCTTCGTGGCTTGGACGACATGATGAGCGGCCTAGGTTCTGCAGGGAAGGCTTTGGGTGTGGCCATCGGAGCTGTCGGTGGTGCTGTGGCTTCTTTTGTGGAAGGTGTCGTCGGTTTTATCAAGAATCCCTTCGGTTCTTTCACTGTGATTCTCTTTTTGCTTGCGGTACTGGGTGTTATTTACTTGATCTACATGCGGCAAAAGTGCGCG
UCD52	H9	1	NS	G357T	K119N	FALSE	AACACCGATTTCAGAGCTTTGGAATTGTACTCTAGAGACGAGTTGCGTTCTAGCAATGTTTTTGATCTAGAAGACATAATGCGAGAGTTCAATACGTACAAACAGCGCATGGTCCACGTGGAAGGAAAGGTGTTTGATAACGTGCCTGCATATCTTCGTGGCTTGGACGACATGATGAGCGGCCTAGGTTCTGCAGGGAAGGCTTTGGGTGTGGCCATCGGAGCTGTCGGTGGTGCTGTGGCTTCTTTTGTGGAAGGTGTCGTCGGTTTTATCAAGAATCCCTTCGGTTCTTTCACTGTGATTCTCTTTTTGCTTGCGGTACTGGGTGTTATTTACTTGATCTACATGCGGCAAAATCGCGCG
UCD52	H11	1	NS	A356G	K119R	FALSE	AACACCGATTTCAGAGCTTTGGAATTGTACTCTAGAGACGAGTTGCGTTCTAGCAATGTTTTTGATCTAGAAGACATAATGCGAGAGTTCAATACGTACAAACAGCGCATGGTCCACGTGGAAGGAAAGGTGTTTGATAACGTGCCTGCATATCTTCGTGGCTTGGACGACATGATGAGCGGCCTAGGTTCTGCAGGGAAGGCTTTGGGTGTGGCCATCGGAGCTGTCGGTGGTGCTGTGGCTTCTTTTGTGGAAGGTGTCGTCGGTTTTATCAAGAATCCCTTCGGTTCTTTCACTGTGATTCTCTTTTTGCTTGCGGTACTGGGTGTTATTTACTTGATCTACATGCGGCAAAGGCGCGCG
UCD52	H14	1	NS	A355G	K119E	FALSE	AACACCGATTTCAGAGCTTTGGAATTGTACTCTAGAGACGAGTTGCGTTCTAGCAATGTTTTTGATCTAGAAGACATAATGCGAGAGTTCAATACGTACAAACAGCGCATGGTCCACGTGGAAGGAAAGGTGTTTGATAACGTGCCTGCATATCTTCGTGGCTTGGACGACATGATGAGCGGCCTAGGTTCTGCAGGGAAGGCTTTGGGTGTGGCCATCGGAGCTGTCGGTGGTGCTGTGGCTTCTTTTGTGGAAGGTGTCGTCGGTTTTATCAAGAATCCCTTCGGTTCTTTCACTGTGATTCTCTTTTTGCTTGCGGTACTGGGTGTTATTTACTTGATCTACATGCGGCAAGAGCGCGCG
UCD52	H16	1	NS	A353G	Q118R	FALSE	AACACCGATTTCAGAGCTTTGGAATTGTACTCTAGAGACGAGTTGCGTTCTAGCAATGTTTTTGATCTAGAAGACATAATGCGAGAGTTCAATACGTACAAACAGCGCATGGTCCACGTGGAAGGAAAGGTGTTTGATAACGTGCCTGCATATCTTCGTGGCTTGGACGACATGATGAGCGGCCTAGGTTCTGCAGGGAAGGCTTTGGGTGTGGCCATCGGAGCTGTCGGTGGTGCTGTGGCTTCTTTTGTGGAAGGTGTCGTCGGTTTTATCAAGAATCCCTTCGGTTCTTTCACTGTGATTCTCTTTTTGCTTGCGGTACTGGGTGTTATTTACTTGATCTACATGCGGCGAAAGCGCGCG
UCD52	H18	1	S	G351T	NA	FALSE	AACACCGATTTCAGAGCTTTGGAATTGTACTCTAGAGACGAGTTGCGTTCTAGCAATGTTTTTGATCTAGAAGACATAATGCGAGAGTTCAATACGTACAAACAGCGCATGGTCCACGTGGAAGGAAAGGTGTTTGATAACGTGCCTGCATATCTTCGTGGCTTGGACGACATGATGAGCGGCCTAGGTTCTGCAGGGAAGGCTTTGGGTGTGGCCATCGGAGCTGTCGGTGGTGCTGTGGCTTCTTTTGTGGAAGGTGTCGTCGGTTTTATCAAGAATCCCTTCGGTTCTTTCACTGTGATTCTCTTTTTGCTTGCGGTACTGGGTGTTATTTACTTGATCTACATGCGTCAAAAGCGCGCG
UCD52	H19	1	NS	C349T	R117W	FALSE	AACACCGATTTCAGAGCTTTGGAATTGTACTCTAGAGACGAGTTGCGTTCTAGCAATGTTTTTGATCTAGAAGACATAATGCGAGAGTTCAATACGTACAAACAGCGCATGGTCCACGTGGAAGGAAAGGTGTTTGATAACGTGCCTGCATATCTTCGTGGCTTGGACGACATGATGAGCGGCCTAGGTTCTGCAGGGAAGGCTTTGGGTGTGGCCATCGGAGCTGTCGGTGGTGCTGTGGCTTCTTTTGTGGAAGGTGTCGTCGGTTTTATCAAGAATCCCTTCGGTTCTTTCACTGTGATTCTCTTTTTGCTTGCGGTACTGGGTGTTATTTACTTGATCTACATGTGGCAAAAGCGCGCG
UCD52	H23	1	NS	A346G	M116V	FALSE	AACACCGATTTCAGAGCTTTGGAATTGTACTCTAGAGACGAGTTGCGTTCTAGCAATGTTTTTGATCTAGAAGACATAATGCGAGAGTTCAATACGTACAAACAGCGCATGGTCCACGTGGAAGGAAAGGTGTTTGATAACGTGCCTGCATATCTTCGTGGCTTGGACGACATGATGAGCGGCCTAGGTTCTGCAGGGAAGGCTTTGGGTGTGGCCATCGGAGCTGTCGGTGGTGCTGTGGCTTCTTTTGTGGAAGGTGTCGTCGGTTTTATCAAGAATCCCTTCGGTTCTTTCACTGTGATTCTCTTTTTGCTTGCGGTACTGGGTGTTATTTACTTGATCTACGTGCGGCAAAAGCGCGCG
UCD52	H28	1	S	A321G	NA	FALSE	AACACCGATTTCAGAGCTTTGGAATTGTACTCTAGAGACGAGTTGCGTTCTAGCAATGTTTTTGATCTAGAAGACATAATGCGAGAGTTCAATACGTACAAACAGCGCATGGTCCACGTGGAAGGAAAGGTGTTTGATAACGTGCCTGCATATCTTCGTGGCTTGGACGACATGATGAGCGGCCTAGGTTCTGCAGGGAAGGCTTTGGGTGTGGCCATCGGAGCTGTCGGTGGTGCTGTGGCTTCTTTTGTGGAAGGTGTCGTCGGTTTTATCAAGAATCCCTTCGGTTCTTTCACTGTGATTCTCTTTTTGCTTGCGGTGCTGGGTGTTATTTACTTGATCTACATGCGGCAAAAGCGCGCG
UCD52	H31	1	NS	A301G	I101V	FALSE	AACACCGATTTCAGAGCTTTGGAATTGTACTCTAGAGACGAGTTGCGTTCTAGCAATGTTTTTGATCTAGAAGACATAATGCGAGAGTTCAATACGTACAAACAGCGCATGGTCCACGTGGAAGGAAAGGTGTTTGATAACGTGCCTGCATATCTTCGTGGCTTGGACGACATGATGAGCGGCCTAGGTTCTGCAGGGAAGGCTTTGGGTGTGGCCATCGGAGCTGTCGGTGGTGCTGTGGCTTCTTTTGTGGAAGGTGTCGTCGGTTTTATCAAGAATCCCTTCGGTTCTTTCACTGTGGTTCTCTTTTTGCTTGCGGTACTGGGTGTTATTTACTTGATCTACATGCGGCAAAAGCGCGCG
UCD52	H32	1	NS	C296T	T99I	FALSE	AACACCGATTTCAGAGCTTTGGAATTGTACTCTAGAGACGAGTTGCGTTCTAGCAATGTTTTTGATCTAGAAGACATAATGCGAGAGTTCAATACGTACAAACAGCGCATGGTCCACGTGGAAGGAAAGGTGTTTGATAACGTGCCTGCATATCTTCGTGGCTTGGACGACATGATGAGCGGCCTAGGTTCTGCAGGGAAGGCTTTGGGTGTGGCCATCGGAGCTGTCGGTGGTGCTGTGGCTTCTTTTGTGGAAGGTGTCGTCGGTTTTATCAAGAATCCCTTCGGTTCTTTCATTGTGATTCTCTTTTTGCTTGCGGTACTGGGTGTTATTTACTTGATCTACATGCGGCAAAAGCGCGCG
UCD52	H33	1	S	C294T	NA	FALSE	AACACCGATTTCAGAGCTTTGGAATTGTACTCTAGAGACGAGTTGCGTTCTAGCAATGTTTTTGATCTAGAAGACATAATGCGAGAGTTCAATACGTACAAACAGCGCATGGTCCACGTGGAAGGAAAGGTGTTTGATAACGTGCCTGCATATCTTCGTGGCTTGGACGACATGATGAGCGGCCTAGGTTCTGCAGGGAAGGCTTTGGGTGTGGCCATCGGAGCTGTCGGTGGTGCTGTGGCTTCTTTTGTGGAAGGTGTCGTCGGTTTTATCAAGAATCCCTTCGGTTCTTTTACTGTGATTCTCTTTTTGCTTGCGGTACTGGGTGTTATTTACTTGATCTACATGCGGCAAAAGCGCGCG
UCD52	H35	1	NS	A277G	N93D	FALSE	AACACCGATTTCAGAGCTTTGGAATTGTACTCTAGAGACGAGTTGCGTTCTAGCAATGTTTTTGATCTAGAAGACATAATGCGAGAGTTCAATACGTACAAACAGCGCATGGTCCACGTGGAAGGAAAGGTGTTTGATAACGTGCCTGCATATCTTCGTGGCTTGGACGACATGATGAGCGGCCTAGGTTCTGCAGGGAAGGCTTTGGGTGTGGCCATCGGAGCTGTCGGTGGTGCTGTGGCTTCTTTTGTGGAAGGTGTCGTCGGTTTTATCAAGGATCCCTTCGGTTCTTTCACTGTGATTCTCTTTTTGCTTGCGGTACTGGGTGTTATTTACTTGATCTACATGCGGCAAAAGCGCGCG
UCD52	H36	1	NS	A275G	K92R	FALSE	AACACCGATTTCAGAGCTTTGGAATTGTACTCTAGAGACGAGTTGCGTTCTAGCAATGTTTTTGATCTAGAAGACATAATGCGAGAGTTCAATACGTACAAACAGCGCATGGTCCACGTGGAAGGAAAGGTGTTTGATAACGTGCCTGCATATCTTCGTGGCTTGGACGACATGATGAGCGGCCTAGGTTCTGCAGGGAAGGCTTTGGGTGTGGCCATCGGAGCTGTCGGTGGTGCTGTGGCTTCTTTTGTGGAAGGTGTCGTCGGTTTTATCAGGAATCCCTTCGGTTCTTTCACTGTGATTCTCTTTTTGCTTGCGGTACTGGGTGTTATTTACTTGATCTACATGCGGCAAAAGCGCGCG
UCD52	H38	1	S	C273T	NA	FALSE	AACACCGATTTCAGAGCTTTGGAATTGTACTCTAGAGACGAGTTGCGTTCTAGCAATGTTTTTGATCTAGAAGACATAATGCGAGAGTTCAATACGTACAAACAGCGCATGGTCCACGTGGAAGGAAAGGTGTTTGATAACGTGCCTGCATATCTTCGTGGCTTGGACGACATGATGAGCGGCCTAGGTTCTGCAGGGAAGGCTTTGGGTGTGGCCATCGGAGCTGTCGGTGGTGCTGTGGCTTCTTTTGTGGAAGGTGTCGTCGGTTTTATTAAGAATCCCTTCGGTTCTTTCACTGTGATTCTCTTTTTGCTTGCGGTACTGGGTGTTATTTACTTGATCTACATGCGGCAAAAGCGCGCG
UCD52	H39	1	NS	A271T	I91F	FALSE	AACACCGATTTCAGAGCTTTGGAATTGTACTCTAGAGACGAGTTGCGTTCTAGCAATGTTTTTGATCTAGAAGACATAATGCGAGAGTTCAATACGTACAAACAGCGCATGGTCCACGTGGAAGGAAAGGTGTTTGATAACGTGCCTGCATATCTTCGTGGCTTGGACGACATGATGAGCGGCCTAGGTTCTGCAGGGAAGGCTTTGGGTGTGGCCATCGGAGCTGTCGGTGGTGCTGTGGCTTCTTTTGTGGAAGGTGTCGTCGGTTTTTTCAAGAATCCCTTCGGTTCTTTCACTGTGATTCTCTTTTTGCTTGCGGTACTGGGTGTTATTTACTTGATCTACATGCGGCAAAAGCGCGCG
UCD52	H40	1	NS	A271G	I91V	FALSE	AACACCGATTTCAGAGCTTTGGAATTGTACTCTAGAGACGAGTTGCGTTCTAGCAATGTTTTTGATCTAGAAGACATAATGCGAGAGTTCAATACGTACAAACAGCGCATGGTCCACGTGGAAGGAAAGGTGTTTGATAACGTGCCTGCATATCTTCGTGGCTTGGACGACATGATGAGCGGCCTAGGTTCTGCAGGGAAGGCTTTGGGTGTGGCCATCGGAGCTGTCGGTGGTGCTGTGGCTTCTTTTGTGGAAGGTGTCGTCGGTTTTGTCAAGAATCCCTTCGGTTCTTTCACTGTGATTCTCTTTTTGCTTGCGGTACTGGGTGTTATTTACTTGATCTACATGCGGCAAAAGCGCGCG
UCD52	H41	1	S	C261T	NA	FALSE	AACACCGATTTCAGAGCTTTGGAATTGTACTCTAGAGACGAGTTGCGTTCTAGCAATGTTTTTGATCTAGAAGACATAATGCGAGAGTTCAATACGTACAAACAGCGCATGGTCCACGTGGAAGGAAAGGTGTTTGATAACGTGCCTGCATATCTTCGTGGCTTGGACGACATGATGAGCGGCCTAGGTTCTGCAGGGAAGGCTTTGGGTGTGGCCATCGGAGCTGTCGGTGGTGCTGTGGCTTCTTTTGTGGAAGGTGTTGTCGGTTTTATCAAGAATCCCTTCGGTTCTTTCACTGTGATTCTCTTTTTGCTTGCGGTACTGGGTGTTATTTACTTGATCTACATGCGGCAAAAGCGCGCG
UCD52	H42	1	S	A255G	NA	FALSE	AACACCGATTTCAGAGCTTTGGAATTGTACTCTAGAGACGAGTTGCGTTCTAGCAATGTTTTTGATCTAGAAGACATAATGCGAGAGTTCAATACGTACAAACAGCGCATGGTCCACGTGGAAGGAAAGGTGTTTGATAACGTGCCTGCATATCTTCGTGGCTTGGACGACATGATGAGCGGCCTAGGTTCTGCAGGGAAGGCTTTGGGTGTGGCCATCGGAGCTGTCGGTGGTGCTGTGGCTTCTTTTGTGGAGGGTGTCGTCGGTTTTATCAAGAATCCCTTCGGTTCTTTCACTGTGATTCTCTTTTTGCTTGCGGTACTGGGTGTTATTTACTTGATCTACATGCGGCAAAAGCGCGCG
UCD52	H43	1	NS	C242T	A81V	FALSE	AACACCGATTTCAGAGCTTTGGAATTGTACTCTAGAGACGAGTTGCGTTCTAGCAATGTTTTTGATCTAGAAGACATAATGCGAGAGTTCAATACGTACAAACAGCGCATGGTCCACGTGGAAGGAAAGGTGTTTGATAACGTGCCTGCATATCTTCGTGGCTTGGACGACATGATGAGCGGCCTAGGTTCTGCAGGGAAGGCTTTGGGTGTGGCCATCGGAGCTGTCGGTGGTGCTGTGGTTTCTTTTGTGGAAGGTGTCGTCGGTTTTATCAAGAATCCCTTCGGTTCTTTCACTGTGATTCTCTTTTTGCTTGCGGTACTGGGTGTTATTTACTTGATCTACATGCGGCAAAAGCGCGCG
UCD52	H45	1	S	C228T	NA	FALSE	AACACCGATTTCAGAGCTTTGGAATTGTACTCTAGAGACGAGTTGCGTTCTAGCAATGTTTTTGATCTAGAAGACATAATGCGAGAGTTCAATACGTACAAACAGCGCATGGTCCACGTGGAAGGAAAGGTGTTTGATAACGTGCCTGCATATCTTCGTGGCTTGGACGACATGATGAGCGGCCTAGGTTCTGCAGGGAAGGCTTTGGGTGTGGCCATCGGAGCTGTTGGTGGTGCTGTGGCTTCTTTTGTGGAAGGTGTCGTCGGTTTTATCAAGAATCCCTTCGGTTCTTTCACTGTGATTCTCTTTTTGCTTGCGGTACTGGGTGTTATTTACTTGATCTACATGCGGCAAAAGCGCGCG
UCD52	H48	1	S	C219T	NA	FALSE	AACACCGATTTCAGAGCTTTGGAATTGTACTCTAGAGACGAGTTGCGTTCTAGCAATGTTTTTGATCTAGAAGACATAATGCGAGAGTTCAATACGTACAAACAGCGCATGGTCCACGTGGAAGGAAAGGTGTTTGATAACGTGCCTGCATATCTTCGTGGCTTGGACGACATGATGAGCGGCCTAGGTTCTGCAGGGAAGGCTTTGGGTGTGGCCATTGGAGCTGTCGGTGGTGCTGTGGCTTCTTTTGTGGAAGGTGTCGTCGGTTTTATCAAGAATCCCTTCGGTTCTTTCACTGTGATTCTCTTTTTGCTTGCGGTACTGGGTGTTATTTACTTGATCTACATGCGGCAAAAGCGCGCG
UCD52	H50	1	S	G213T	NA	FALSE	AACACCGATTTCAGAGCTTTGGAATTGTACTCTAGAGACGAGTTGCGTTCTAGCAATGTTTTTGATCTAGAAGACATAATGCGAGAGTTCAATACGTACAAACAGCGCATGGTCCACGTGGAAGGAAAGGTGTTTGATAACGTGCCTGCATATCTTCGTGGCTTGGACGACATGATGAGCGGCCTAGGTTCTGCAGGGAAGGCTTTGGGTGTTGCCATCGGAGCTGTCGGTGGTGCTGTGGCTTCTTTTGTGGAAGGTGTCGTCGGTTTTATCAAGAATCCCTTCGGTTCTTTCACTGTGATTCTCTTTTTGCTTGCGGTACTGGGTGTTATTTACTTGATCTACATGCGGCAAAAGCGCGCG
UCD52	H51	1	NS	G207T	L69F	TRUE	AACACCGATTTCAGAGCTTTGGAATTGTACTCTAGAGACGAGTTGCGTTCTAGCAATGTTTTTGATCTAGAAGACATAATGCGAGAGTTCAATACGTACAAACAGCGCATGGTCCACGTGGAAGGAAAGGTGTTTGATAACGTGCCTGCATATCTTCGTGGCTTGGACGACATGATGAGCGGCCTAGGTTCTGCAGGGAAGGCTTTTGGTGTGGCCATCGGAGCTGTCGGTGGTGCTGTGGCTTCTTTTGTGGAAGGTGTCGTCGGTTTTATCAAGAATCCCTTCGGTTCTTTCACTGTGATTCTCTTTTTGCTTGCGGTACTGGGTGTTATTTACTTGATCTACATGCGGCAAAAGCGCGCG
UCD52	H52	1	NS	A200G	K67R	FALSE	AACACCGATTTCAGAGCTTTGGAATTGTACTCTAGAGACGAGTTGCGTTCTAGCAATGTTTTTGATCTAGAAGACATAATGCGAGAGTTCAATACGTACAAACAGCGCATGGTCCACGTGGAAGGAAAGGTGTTTGATAACGTGCCTGCATATCTTCGTGGCTTGGACGACATGATGAGCGGCCTAGGTTCTGCAGGGAGGGCTTTGGGTGTGGCCATCGGAGCTGTCGGTGGTGCTGTGGCTTCTTTTGTGGAAGGTGTCGTCGGTTTTATCAAGAATCCCTTCGGTTCTTTCACTGTGATTCTCTTTTTGCTTGCGGTACTGGGTGTTATTTACTTGATCTACATGCGGCAAAAGCGCGCG
UCD52	H54	1	NS	A199G	K67E	FALSE	AACACCGATTTCAGAGCTTTGGAATTGTACTCTAGAGACGAGTTGCGTTCTAGCAATGTTTTTGATCTAGAAGACATAATGCGAGAGTTCAATACGTACAAACAGCGCATGGTCCACGTGGAAGGAAAGGTGTTTGATAACGTGCCTGCATATCTTCGTGGCTTGGACGACATGATGAGCGGCCTAGGTTCTGCAGGGGAGGCTTTGGGTGTGGCCATCGGAGCTGTCGGTGGTGCTGTGGCTTCTTTTGTGGAAGGTGTCGTCGGTTTTATCAAGAATCCCTTCGGTTCTTTCACTGTGATTCTCTTTTTGCTTGCGGTACTGGGTGTTATTTACTTGATCTACATGCGGCAAAAGCGCGCG
UCD52	H56	1	NS	G196T	G66W	FALSE	AACACCGATTTCAGAGCTTTGGAATTGTACTCTAGAGACGAGTTGCGTTCTAGCAATGTTTTTGATCTAGAAGACATAATGCGAGAGTTCAATACGTACAAACAGCGCATGGTCCACGTGGAAGGAAAGGTGTTTGATAACGTGCCTGCATATCTTCGTGGCTTGGACGACATGATGAGCGGCCTAGGTTCTGCATGGAAGGCTTTGGGTGTGGCCATCGGAGCTGTCGGTGGTGCTGTGGCTTCTTTTGTGGAAGGTGTCGTCGGTTTTATCAAGAATCCCTTCGGTTCTTTCACTGTGATTCTCTTTTTGCTTGCGGTACTGGGTGTTATTTACTTGATCTACATGCGGCAAAAGCGCGCG
UCD52	H57	1	S	A195G	NA	FALSE	AACACCGATTTCAGAGCTTTGGAATTGTACTCTAGAGACGAGTTGCGTTCTAGCAATGTTTTTGATCTAGAAGACATAATGCGAGAGTTCAATACGTACAAACAGCGCATGGTCCACGTGGAAGGAAAGGTGTTTGATAACGTGCCTGCATATCTTCGTGGCTTGGACGACATGATGAGCGGCCTAGGTTCTGCGGGGAAGGCTTTGGGTGTGGCCATCGGAGCTGTCGGTGGTGCTGTGGCTTCTTTTGTGGAAGGTGTCGTCGGTTTTATCAAGAATCCCTTCGGTTCTTTCACTGTGATTCTCTTTTTGCTTGCGGTACTGGGTGTTATTTACTTGATCTACATGCGGCAAAAGCGCGCG
UCD52	H58	1	NS	C194T	A65V	FALSE	AACACCGATTTCAGAGCTTTGGAATTGTACTCTAGAGACGAGTTGCGTTCTAGCAATGTTTTTGATCTAGAAGACATAATGCGAGAGTTCAATACGTACAAACAGCGCATGGTCCACGTGGAAGGAAAGGTGTTTGATAACGTGCCTGCATATCTTCGTGGCTTGGACGACATGATGAGCGGCCTAGGTTCTGTAGGGAAGGCTTTGGGTGTGGCCATCGGAGCTGTCGGTGGTGCTGTGGCTTCTTTTGTGGAAGGTGTCGTCGGTTTTATCAAGAATCCCTTCGGTTCTTTCACTGTGATTCTCTTTTTGCTTGCGGTACTGGGTGTTATTTACTTGATCTACATGCGGCAAAAGCGCGCG
UCD52	H59	1	NS	G188T	G63V	TRUE	AACACCGATTTCAGAGCTTTGGAATTGTACTCTAGAGACGAGTTGCGTTCTAGCAATGTTTTTGATCTAGAAGACATAATGCGAGAGTTCAATACGTACAAACAGCGCATGGTCCACGTGGAAGGAAAGGTGTTTGATAACGTGCCTGCATATCTTCGTGGCTTGGACGACATGATGAGCGGCCTAGTTTCTGCAGGGAAGGCTTTGGGTGTGGCCATCGGAGCTGTCGGTGGTGCTGTGGCTTCTTTTGTGGAAGGTGTCGTCGGTTTTATCAAGAATCCCTTCGGTTCTTTCACTGTGATTCTCTTTTTGCTTGCGGTACTGGGTGTTATTTACTTGATCTACATGCGGCAAAAGCGCGCG
UCD52	H61	1	S	C184T	NA	FALSE	AACACCGATTTCAGAGCTTTGGAATTGTACTCTAGAGACGAGTTGCGTTCTAGCAATGTTTTTGATCTAGAAGACATAATGCGAGAGTTCAATACGTACAAACAGCGCATGGTCCACGTGGAAGGAAAGGTGTTTGATAACGTGCCTGCATATCTTCGTGGCTTGGACGACATGATGAGCGGCTTAGGTTCTGCAGGGAAGGCTTTGGGTGTGGCCATCGGAGCTGTCGGTGGTGCTGTGGCTTCTTTTGTGGAAGGTGTCGTCGGTTTTATCAAGAATCCCTTCGGTTCTTTCACTGTGATTCTCTTTTTGCTTGCGGTACTGGGTGTTATTTACTTGATCTACATGCGGCAAAAGCGCGCG
UCD52	H68	1	S	C183T	NA	FALSE	AACACCGATTTCAGAGCTTTGGAATTGTACTCTAGAGACGAGTTGCGTTCTAGCAATGTTTTTGATCTAGAAGACATAATGCGAGAGTTCAATACGTACAAACAGCGCATGGTCCACGTGGAAGGAAAGGTGTTTGATAACGTGCCTGCATATCTTCGTGGCTTGGACGACATGATGAGCGGTCTAGGTTCTGCAGGGAAGGCTTTGGGTGTGGCCATCGGAGCTGTCGGTGGTGCTGTGGCTTCTTTTGTGGAAGGTGTCGTCGGTTTTATCAAGAATCCCTTCGGTTCTTTCACTGTGATTCTCTTTTTGCTTGCGGTACTGGGTGTTATTTACTTGATCTACATGCGGCAAAAGCGCGCG
UCD52	H71	1	NS	A178G	S60G	FALSE	AACACCGATTTCAGAGCTTTGGAATTGTACTCTAGAGACGAGTTGCGTTCTAGCAATGTTTTTGATCTAGAAGACATAATGCGAGAGTTCAATACGTACAAACAGCGCATGGTCCACGTGGAAGGAAAGGTGTTTGATAACGTGCCTGCATATCTTCGTGGCTTGGACGACATGATGGGCGGCCTAGGTTCTGCAGGGAAGGCTTTGGGTGTGGCCATCGGAGCTGTCGGTGGTGCTGTGGCTTCTTTTGTGGAAGGTGTCGTCGGTTTTATCAAGAATCCCTTCGGTTCTTTCACTGTGATTCTCTTTTTGCTTGCGGTACTGGGTGTTATTTACTTGATCTACATGCGGCAAAAGCGCGCG
UCD52	H74	1	NS	A170G	D57G	FALSE	AACACCGATTTCAGAGCTTTGGAATTGTACTCTAGAGACGAGTTGCGTTCTAGCAATGTTTTTGATCTAGAAGACATAATGCGAGAGTTCAATACGTACAAACAGCGCATGGTCCACGTGGAAGGAAAGGTGTTTGATAACGTGCCTGCATATCTTCGTGGCTTGGACGGCATGATGAGCGGCCTAGGTTCTGCAGGGAAGGCTTTGGGTGTGGCCATCGGAGCTGTCGGTGGTGCTGTGGCTTCTTTTGTGGAAGGTGTCGTCGGTTTTATCAAGAATCCCTTCGGTTCTTTCACTGTGATTCTCTTTTTGCTTGCGGTACTGGGTGTTATTTACTTGATCTACATGCGGCAAAAGCGCGCG
UCD52	H86	1	NS	A167G	D56G	FALSE	AACACCGATTTCAGAGCTTTGGAATTGTACTCTAGAGACGAGTTGCGTTCTAGCAATGTTTTTGATCTAGAAGACATAATGCGAGAGTTCAATACGTACAAACAGCGCATGGTCCACGTGGAAGGAAAGGTGTTTGATAACGTGCCTGCATATCTTCGTGGCTTGGGCGACATGATGAGCGGCCTAGGTTCTGCAGGGAAGGCTTTGGGTGTGGCCATCGGAGCTGTCGGTGGTGCTGTGGCTTCTTTTGTGGAAGGTGTCGTCGGTTTTATCAAGAATCCCTTCGGTTCTTTCACTGTGATTCTCTTTTTGCTTGCGGTACTGGGTGTTATTTACTTGATCTACATGCGGCAAAAGCGCGCG
UCD52	H87	1	NS	G165T	L55F	TRUE	AACACCGATTTCAGAGCTTTGGAATTGTACTCTAGAGACGAGTTGCGTTCTAGCAATGTTTTTGATCTAGAAGACATAATGCGAGAGTTCAATACGTACAAACAGCGCATGGTCCACGTGGAAGGAAAGGTGTTTGATAACGTGCCTGCATATCTTCGTGGCTTTGACGACATGATGAGCGGCCTAGGTTCTGCAGGGAAGGCTTTGGGTGTGGCCATCGGAGCTGTCGGTGGTGCTGTGGCTTCTTTTGTGGAAGGTGTCGTCGGTTTTATCAAGAATCCCTTCGGTTCTTTCACTGTGATTCTCTTTTTGCTTGCGGTACTGGGTGTTATTTACTTGATCTACATGCGGCAAAAGCGCGCG
UCD52	H88	1	S	C162T	NA	FALSE	AACACCGATTTCAGAGCTTTGGAATTGTACTCTAGAGACGAGTTGCGTTCTAGCAATGTTTTTGATCTAGAAGACATAATGCGAGAGTTCAATACGTACAAACAGCGCATGGTCCACGTGGAAGGAAAGGTGTTTGATAACGTGCCTGCATATCTTCGTGGTTTGGACGACATGATGAGCGGCCTAGGTTCTGCAGGGAAGGCTTTGGGTGTGGCCATCGGAGCTGTCGGTGGTGCTGTGGCTTCTTTTGTGGAAGGTGTCGTCGGTTTTATCAAGAATCCCTTCGGTTCTTTCACTGTGATTCTCTTTTTGCTTGCGGTACTGGGTGTTATTTACTTGATCTACATGCGGCAAAAGCGCGCG
UCD52	H89	1	NS	G158T	R53L	FALSE	AACACCGATTTCAGAGCTTTGGAATTGTACTCTAGAGACGAGTTGCGTTCTAGCAATGTTTTTGATCTAGAAGACATAATGCGAGAGTTCAATACGTACAAACAGCGCATGGTCCACGTGGAAGGAAAGGTGTTTGATAACGTGCCTGCATATCTTCTTGGCTTGGACGACATGATGAGCGGCCTAGGTTCTGCAGGGAAGGCTTTGGGTGTGGCCATCGGAGCTGTCGGTGGTGCTGTGGCTTCTTTTGTGGAAGGTGTCGTCGGTTTTATCAAGAATCCCTTCGGTTCTTTCACTGTGATTCTCTTTTTGCTTGCGGTACTGGGTGTTATTTACTTGATCTACATGCGGCAAAAGCGCGCG
UCD52	H90	1	NS	C157T	R53C	TRUE	AACACCGATTTCAGAGCTTTGGAATTGTACTCTAGAGACGAGTTGCGTTCTAGCAATGTTTTTGATCTAGAAGACATAATGCGAGAGTTCAATACGTACAAACAGCGCATGGTCCACGTGGAAGGAAAGGTGTTTGATAACGTGCCTGCATATCTTTGTGGCTTGGACGACATGATGAGCGGCCTAGGTTCTGCAGGGAAGGCTTTGGGTGTGGCCATCGGAGCTGTCGGTGGTGCTGTGGCTTCTTTTGTGGAAGGTGTCGTCGGTTTTATCAAGAATCCCTTCGGTTCTTTCACTGTGATTCTCTTTTTGCTTGCGGTACTGGGTGTTATTTACTTGATCTACATGCGGCAAAAGCGCGCG
UCD52	H91	1	NS	C154T	L52F	FALSE	AACACCGATTTCAGAGCTTTGGAATTGTACTCTAGAGACGAGTTGCGTTCTAGCAATGTTTTTGATCTAGAAGACATAATGCGAGAGTTCAATACGTACAAACAGCGCATGGTCCACGTGGAAGGAAAGGTGTTTGATAACGTGCCTGCATATTTTCGTGGCTTGGACGACATGATGAGCGGCCTAGGTTCTGCAGGGAAGGCTTTGGGTGTGGCCATCGGAGCTGTCGGTGGTGCTGTGGCTTCTTTTGTGGAAGGTGTCGTCGGTTTTATCAAGAATCCCTTCGGTTCTTTCACTGTGATTCTCTTTTTGCTTGCGGTACTGGGTGTTATTTACTTGATCTACATGCGGCAAAAGCGCGCG
UCD52	H93	1	S	A150G	NA	FALSE	AACACCGATTTCAGAGCTTTGGAATTGTACTCTAGAGACGAGTTGCGTTCTAGCAATGTTTTTGATCTAGAAGACATAATGCGAGAGTTCAATACGTACAAACAGCGCATGGTCCACGTGGAAGGAAAGGTGTTTGATAACGTGCCTGCGTATCTTCGTGGCTTGGACGACATGATGAGCGGCCTAGGTTCTGCAGGGAAGGCTTTGGGTGTGGCCATCGGAGCTGTCGGTGGTGCTGTGGCTTCTTTTGTGGAAGGTGTCGTCGGTTTTATCAAGAATCCCTTCGGTTCTTTCACTGTGATTCTCTTTTTGCTTGCGGTACTGGGTGTTATTTACTTGATCTACATGCGGCAAAAGCGCGCG
UCD52	H95	1	NS	C145T	P49S	FALSE	AACACCGATTTCAGAGCTTTGGAATTGTACTCTAGAGACGAGTTGCGTTCTAGCAATGTTTTTGATCTAGAAGACATAATGCGAGAGTTCAATACGTACAAACAGCGCATGGTCCACGTGGAAGGAAAGGTGTTTGATAACGTGTCTGCATATCTTCGTGGCTTGGACGACATGATGAGCGGCCTAGGTTCTGCAGGGAAGGCTTTGGGTGTGGCCATCGGAGCTGTCGGTGGTGCTGTGGCTTCTTTTGTGGAAGGTGTCGTCGGTTTTATCAAGAATCCCTTCGGTTCTTTCACTGTGATTCTCTTTTTGCTTGCGGTACTGGGTGTTATTTACTTGATCTACATGCGGCAAAAGCGCGCG
UCD52	H96	1	NS	A140G	N47S	FALSE	AACACCGATTTCAGAGCTTTGGAATTGTACTCTAGAGACGAGTTGCGTTCTAGCAATGTTTTTGATCTAGAAGACATAATGCGAGAGTTCAATACGTACAAACAGCGCATGGTCCACGTGGAAGGAAAGGTGTTTGATAGCGTGCCTGCATATCTTCGTGGCTTGGACGACATGATGAGCGGCCTAGGTTCTGCAGGGAAGGCTTTGGGTGTGGCCATCGGAGCTGTCGGTGGTGCTGTGGCTTCTTTTGTGGAAGGTGTCGTCGGTTTTATCAAGAATCCCTTCGGTTCTTTCACTGTGATTCTCTTTTTGCTTGCGGTACTGGGTGTTATTTACTTGATCTACATGCGGCAAAAGCGCGCG
UCD52	H97	1	NS	A139G	N47D	FALSE	AACACCGATTTCAGAGCTTTGGAATTGTACTCTAGAGACGAGTTGCGTTCTAGCAATGTTTTTGATCTAGAAGACATAATGCGAGAGTTCAATACGTACAAACAGCGCATGGTCCACGTGGAAGGAAAGGTGTTTGATGACGTGCCTGCATATCTTCGTGGCTTGGACGACATGATGAGCGGCCTAGGTTCTGCAGGGAAGGCTTTGGGTGTGGCCATCGGAGCTGTCGGTGGTGCTGTGGCTTCTTTTGTGGAAGGTGTCGTCGGTTTTATCAAGAATCCCTTCGGTTCTTTCACTGTGATTCTCTTTTTGCTTGCGGTACTGGGTGTTATTTACTTGATCTACATGCGGCAAAAGCGCGCG
UCD52	H98	1	S	G132T	NA	TRUE	AACACCGATTTCAGAGCTTTGGAATTGTACTCTAGAGACGAGTTGCGTTCTAGCAATGTTTTTGATCTAGAAGACATAATGCGAGAGTTCAATACGTACAAACAGCGCATGGTCCACGTGGAAGGAAAGGTTTTTGATAACGTGCCTGCATATCTTCGTGGCTTGGACGACATGATGAGCGGCCTAGGTTCTGCAGGGAAGGCTTTGGGTGTGGCCATCGGAGCTGTCGGTGGTGCTGTGGCTTCTTTTGTGGAAGGTGTCGTCGGTTTTATCAAGAATCCCTTCGGTTCTTTCACTGTGATTCTCTTTTTGCTTGCGGTACTGGGTGTTATTTACTTGATCTACATGCGGCAAAAGCGCGCG
UCD52	H99	1	NS	A128G	K43R	FALSE	AACACCGATTTCAGAGCTTTGGAATTGTACTCTAGAGACGAGTTGCGTTCTAGCAATGTTTTTGATCTAGAAGACATAATGCGAGAGTTCAATACGTACAAACAGCGCATGGTCCACGTGGAAGGAAGGGTGTTTGATAACGTGCCTGCATATCTTCGTGGCTTGGACGACATGATGAGCGGCCTAGGTTCTGCAGGGAAGGCTTTGGGTGTGGCCATCGGAGCTGTCGGTGGTGCTGTGGCTTCTTTTGTGGAAGGTGTCGTCGGTTTTATCAAGAATCCCTTCGGTTCTTTCACTGTGATTCTCTTTTTGCTTGCGGTACTGGGTGTTATTTACTTGATCTACATGCGGCAAAAGCGCGCG
UCD52	H101	1	S	A126G	NA	FALSE	AACACCGATTTCAGAGCTTTGGAATTGTACTCTAGAGACGAGTTGCGTTCTAGCAATGTTTTTGATCTAGAAGACATAATGCGAGAGTTCAATACGTACAAACAGCGCATGGTCCACGTGGAAGGGAAGGTGTTTGATAACGTGCCTGCATATCTTCGTGGCTTGGACGACATGATGAGCGGCCTAGGTTCTGCAGGGAAGGCTTTGGGTGTGGCCATCGGAGCTGTCGGTGGTGCTGTGGCTTCTTTTGTGGAAGGTGTCGTCGGTTTTATCAAGAATCCCTTCGGTTCTTTCACTGTGATTCTCTTTTTGCTTGCGGTACTGGGTGTTATTTACTTGATCTACATGCGGCAAAAGCGCGCG
UCD52	H102	1	S	A123G	NA	FALSE	AACACCGATTTCAGAGCTTTGGAATTGTACTCTAGAGACGAGTTGCGTTCTAGCAATGTTTTTGATCTAGAAGACATAATGCGAGAGTTCAATACGTACAAACAGCGCATGGTCCACGTGGAGGGAAAGGTGTTTGATAACGTGCCTGCATATCTTCGTGGCTTGGACGACATGATGAGCGGCCTAGGTTCTGCAGGGAAGGCTTTGGGTGTGGCCATCGGAGCTGTCGGTGGTGCTGTGGCTTCTTTTGTGGAAGGTGTCGTCGGTTTTATCAAGAATCCCTTCGGTTCTTTCACTGTGATTCTCTTTTTGCTTGCGGTACTGGGTGTTATTTACTTGATCTACATGCGGCAAAAGCGCGCG
UCD52	H104	1	S	C117T	NA	FALSE	AACACCGATTTCAGAGCTTTGGAATTGTACTCTAGAGACGAGTTGCGTTCTAGCAATGTTTTTGATCTAGAAGACATAATGCGAGAGTTCAATACGTACAAACAGCGCATGGTCCATGTGGAAGGAAAGGTGTTTGATAACGTGCCTGCATATCTTCGTGGCTTGGACGACATGATGAGCGGCCTAGGTTCTGCAGGGAAGGCTTTGGGTGTGGCCATCGGAGCTGTCGGTGGTGCTGTGGCTTCTTTTGTGGAAGGTGTCGTCGGTTTTATCAAGAATCCCTTCGGTTCTTTCACTGTGATTCTCTTTTTGCTTGCGGTACTGGGTGTTATTTACTTGATCTACATGCGGCAAAAGCGCGCG
UCD52	H105	1	NS	A116G	H39R	FALSE	AACACCGATTTCAGAGCTTTGGAATTGTACTCTAGAGACGAGTTGCGTTCTAGCAATGTTTTTGATCTAGAAGACATAATGCGAGAGTTCAATACGTACAAACAGCGCATGGTCCGCGTGGAAGGAAAGGTGTTTGATAACGTGCCTGCATATCTTCGTGGCTTGGACGACATGATGAGCGGCCTAGGTTCTGCAGGGAAGGCTTTGGGTGTGGCCATCGGAGCTGTCGGTGGTGCTGTGGCTTCTTTTGTGGAAGGTGTCGTCGGTTTTATCAAGAATCCCTTCGGTTCTTTCACTGTGATTCTCTTTTTGCTTGCGGTACTGGGTGTTATTTACTTGATCTACATGCGGCAAAAGCGCGCG
UCD52	H106	1	NS	A109G	M37V	FALSE	AACACCGATTTCAGAGCTTTGGAATTGTACTCTAGAGACGAGTTGCGTTCTAGCAATGTTTTTGATCTAGAAGACATAATGCGAGAGTTCAATACGTACAAACAGCGCGTGGTCCACGTGGAAGGAAAGGTGTTTGATAACGTGCCTGCATATCTTCGTGGCTTGGACGACATGATGAGCGGCCTAGGTTCTGCAGGGAAGGCTTTGGGTGTGGCCATCGGAGCTGTCGGTGGTGCTGTGGCTTCTTTTGTGGAAGGTGTCGTCGGTTTTATCAAGAATCCCTTCGGTTCTTTCACTGTGATTCTCTTTTTGCTTGCGGTACTGGGTGTTATTTACTTGATCTACATGCGGCAAAAGCGCGCG
UCD52	H107	1	NS	A109C	M37L	FALSE	AACACCGATTTCAGAGCTTTGGAATTGTACTCTAGAGACGAGTTGCGTTCTAGCAATGTTTTTGATCTAGAAGACATAATGCGAGAGTTCAATACGTACAAACAGCGCCTGGTCCACGTGGAAGGAAAGGTGTTTGATAACGTGCCTGCATATCTTCGTGGCTTGGACGACATGATGAGCGGCCTAGGTTCTGCAGGGAAGGCTTTGGGTGTGGCCATCGGAGCTGTCGGTGGTGCTGTGGCTTCTTTTGTGGAAGGTGTCGTCGGTTTTATCAAGAATCCCTTCGGTTCTTTCACTGTGATTCTCTTTTTGCTTGCGGTACTGGGTGTTATTTACTTGATCTACATGCGGCAAAAGCGCGCG
UCD52	H108	1	NS	C106T	R36C	FALSE	AACACCGATTTCAGAGCTTTGGAATTGTACTCTAGAGACGAGTTGCGTTCTAGCAATGTTTTTGATCTAGAAGACATAATGCGAGAGTTCAATACGTACAAACAGTGCATGGTCCACGTGGAAGGAAAGGTGTTTGATAACGTGCCTGCATATCTTCGTGGCTTGGACGACATGATGAGCGGCCTAGGTTCTGCAGGGAAGGCTTTGGGTGTGGCCATCGGAGCTGTCGGTGGTGCTGTGGCTTCTTTTGTGGAAGGTGTCGTCGGTTTTATCAAGAATCCCTTCGGTTCTTTCACTGTGATTCTCTTTTTGCTTGCGGTACTGGGTGTTATTTACTTGATCTACATGCGGCAAAAGCGCGCG
UCD52	H109	1	NS	A104G	Q35R	FALSE	AACACCGATTTCAGAGCTTTGGAATTGTACTCTAGAGACGAGTTGCGTTCTAGCAATGTTTTTGATCTAGAAGACATAATGCGAGAGTTCAATACGTACAAACGGCGCATGGTCCACGTGGAAGGAAAGGTGTTTGATAACGTGCCTGCATATCTTCGTGGCTTGGACGACATGATGAGCGGCCTAGGTTCTGCAGGGAAGGCTTTGGGTGTGGCCATCGGAGCTGTCGGTGGTGCTGTGGCTTCTTTTGTGGAAGGTGTCGTCGGTTTTATCAAGAATCCCTTCGGTTCTTTCACTGTGATTCTCTTTTTGCTTGCGGTACTGGGTGTTATTTACTTGATCTACATGCGGCAAAAGCGCGCG
UCD52	H110	1	NS	C103T	Q35*	FALSE	AACACCGATTTCAGAGCTTTGGAATTGTACTCTAGAGACGAGTTGCGTTCTAGCAATGTTTTTGATCTAGAAGACATAATGCGAGAGTTCAATACGTACAAATAGCGCATGGTCCACGTGGAAGGAAAGGTGTTTGATAACGTGCCTGCATATCTTCGTGGCTTGGACGACATGATGAGCGGCCTAGGTTCTGCAGGGAAGGCTTTGGGTGTGGCCATCGGAGCTGTCGGTGGTGCTGTGGCTTCTTTTGTGGAAGGTGTCGTCGGTTTTATCAAGAATCCCTTCGGTTCTTTCACTGTGATTCTCTTTTTGCTTGCGGTACTGGGTGTTATTTACTTGATCTACATGCGGCAAAAGCGCGCG
UCD52	H111	1	S	A102G	NA	FALSE	AACACCGATTTCAGAGCTTTGGAATTGTACTCTAGAGACGAGTTGCGTTCTAGCAATGTTTTTGATCTAGAAGACATAATGCGAGAGTTCAATACGTACAAGCAGCGCATGGTCCACGTGGAAGGAAAGGTGTTTGATAACGTGCCTGCATATCTTCGTGGCTTGGACGACATGATGAGCGGCCTAGGTTCTGCAGGGAAGGCTTTGGGTGTGGCCATCGGAGCTGTCGGTGGTGCTGTGGCTTCTTTTGTGGAAGGTGTCGTCGGTTTTATCAAGAATCCCTTCGGTTCTTTCACTGTGATTCTCTTTTTGCTTGCGGTACTGGGTGTTATTTACTTGATCTACATGCGGCAAAAGCGCGCG
UCD52	H112	1	S	C99T	NA	FALSE	AACACCGATTTCAGAGCTTTGGAATTGTACTCTAGAGACGAGTTGCGTTCTAGCAATGTTTTTGATCTAGAAGACATAATGCGAGAGTTCAATACGTATAAACAGCGCATGGTCCACGTGGAAGGAAAGGTGTTTGATAACGTGCCTGCATATCTTCGTGGCTTGGACGACATGATGAGCGGCCTAGGTTCTGCAGGGAAGGCTTTGGGTGTGGCCATCGGAGCTGTCGGTGGTGCTGTGGCTTCTTTTGTGGAAGGTGTCGTCGGTTTTATCAAGAATCCCTTCGGTTCTTTCACTGTGATTCTCTTTTTGCTTGCGGTACTGGGTGTTATTTACTTGATCTACATGCGGCAAAAGCGCGCG
UCD52	H113	1	NS	A98G	Y33C	FALSE	AACACCGATTTCAGAGCTTTGGAATTGTACTCTAGAGACGAGTTGCGTTCTAGCAATGTTTTTGATCTAGAAGACATAATGCGAGAGTTCAATACGTGCAAACAGCGCATGGTCCACGTGGAAGGAAAGGTGTTTGATAACGTGCCTGCATATCTTCGTGGCTTGGACGACATGATGAGCGGCCTAGGTTCTGCAGGGAAGGCTTTGGGTGTGGCCATCGGAGCTGTCGGTGGTGCTGTGGCTTCTTTTGTGGAAGGTGTCGTCGGTTTTATCAAGAATCCCTTCGGTTCTTTCACTGTGATTCTCTTTTTGCTTGCGGTACTGGGTGTTATTTACTTGATCTACATGCGGCAAAAGCGCGCG
UCD52	H114	1	NS	A91G	N31D	FALSE	AACACCGATTTCAGAGCTTTGGAATTGTACTCTAGAGACGAGTTGCGTTCTAGCAATGTTTTTGATCTAGAAGACATAATGCGAGAGTTCGATACGTACAAACAGCGCATGGTCCACGTGGAAGGAAAGGTGTTTGATAACGTGCCTGCATATCTTCGTGGCTTGGACGACATGATGAGCGGCCTAGGTTCTGCAGGGAAGGCTTTGGGTGTGGCCATCGGAGCTGTCGGTGGTGCTGTGGCTTCTTTTGTGGAAGGTGTCGTCGGTTTTATCAAGAATCCCTTCGGTTCTTTCACTGTGATTCTCTTTTTGCTTGCGGTACTGGGTGTTATTTACTTGATCTACATGCGGCAAAAGCGCGCG
UCD52	H115	1	S	C90T	NA	FALSE	AACACCGATTTCAGAGCTTTGGAATTGTACTCTAGAGACGAGTTGCGTTCTAGCAATGTTTTTGATCTAGAAGACATAATGCGAGAGTTTAATACGTACAAACAGCGCATGGTCCACGTGGAAGGAAAGGTGTTTGATAACGTGCCTGCATATCTTCGTGGCTTGGACGACATGATGAGCGGCCTAGGTTCTGCAGGGAAGGCTTTGGGTGTGGCCATCGGAGCTGTCGGTGGTGCTGTGGCTTCTTTTGTGGAAGGTGTCGTCGGTTTTATCAAGAATCCCTTCGGTTCTTTCACTGTGATTCTCTTTTTGCTTGCGGTACTGGGTGTTATTTACTTGATCTACATGCGGCAAAAGCGCGCG
UCD52	H116	1	NS	A86T	E29V	FALSE	AACACCGATTTCAGAGCTTTGGAATTGTACTCTAGAGACGAGTTGCGTTCTAGCAATGTTTTTGATCTAGAAGACATAATGCGAGTGTTCAATACGTACAAACAGCGCATGGTCCACGTGGAAGGAAAGGTGTTTGATAACGTGCCTGCATATCTTCGTGGCTTGGACGACATGATGAGCGGCCTAGGTTCTGCAGGGAAGGCTTTGGGTGTGGCCATCGGAGCTGTCGGTGGTGCTGTGGCTTCTTTTGTGGAAGGTGTCGTCGGTTTTATCAAGAATCCCTTCGGTTCTTTCACTGTGATTCTCTTTTTGCTTGCGGTACTGGGTGTTATTTACTTGATCTACATGCGGCAAAAGCGCGCG
UCD52	H117	1	S	A84G	NA	FALSE	AACACCGATTTCAGAGCTTTGGAATTGTACTCTAGAGACGAGTTGCGTTCTAGCAATGTTTTTGATCTAGAAGACATAATGCGGGAGTTCAATACGTACAAACAGCGCATGGTCCACGTGGAAGGAAAGGTGTTTGATAACGTGCCTGCATATCTTCGTGGCTTGGACGACATGATGAGCGGCCTAGGTTCTGCAGGGAAGGCTTTGGGTGTGGCCATCGGAGCTGTCGGTGGTGCTGTGGCTTCTTTTGTGGAAGGTGTCGTCGGTTTTATCAAGAATCCCTTCGGTTCTTTCACTGTGATTCTCTTTTTGCTTGCGGTACTGGGTGTTATTTACTTGATCTACATGCGGCAAAAGCGCGCG
UCD52	H118	1	NS	A76G	I26V	FALSE	AACACCGATTTCAGAGCTTTGGAATTGTACTCTAGAGACGAGTTGCGTTCTAGCAATGTTTTTGATCTAGAAGACGTAATGCGAGAGTTCAATACGTACAAACAGCGCATGGTCCACGTGGAAGGAAAGGTGTTTGATAACGTGCCTGCATATCTTCGTGGCTTGGACGACATGATGAGCGGCCTAGGTTCTGCAGGGAAGGCTTTGGGTGTGGCCATCGGAGCTGTCGGTGGTGCTGTGGCTTCTTTTGTGGAAGGTGTCGTCGGTTTTATCAAGAATCCCTTCGGTTCTTTCACTGTGATTCTCTTTTTGCTTGCGGTACTGGGTGTTATTTACTTGATCTACATGCGGCAAAAGCGCGCG
UCD52	H119	1	NS	A74G	D25G	FALSE	AACACCGATTTCAGAGCTTTGGAATTGTACTCTAGAGACGAGTTGCGTTCTAGCAATGTTTTTGATCTAGAAGGCATAATGCGAGAGTTCAATACGTACAAACAGCGCATGGTCCACGTGGAAGGAAAGGTGTTTGATAACGTGCCTGCATATCTTCGTGGCTTGGACGACATGATGAGCGGCCTAGGTTCTGCAGGGAAGGCTTTGGGTGTGGCCATCGGAGCTGTCGGTGGTGCTGTGGCTTCTTTTGTGGAAGGTGTCGTCGGTTTTATCAAGAATCCCTTCGGTTCTTTCACTGTGATTCTCTTTTTGCTTGCGGTACTGGGTGTTATTTACTTGATCTACATGCGGCAAAAGCGCGCG
UCD52	H121	1	S	A69G	NA	FALSE	AACACCGATTTCAGAGCTTTGGAATTGTACTCTAGAGACGAGTTGCGTTCTAGCAATGTTTTTGATCTGGAAGACATAATGCGAGAGTTCAATACGTACAAACAGCGCATGGTCCACGTGGAAGGAAAGGTGTTTGATAACGTGCCTGCATATCTTCGTGGCTTGGACGACATGATGAGCGGCCTAGGTTCTGCAGGGAAGGCTTTGGGTGTGGCCATCGGAGCTGTCGGTGGTGCTGTGGCTTCTTTTGTGGAAGGTGTCGTCGGTTTTATCAAGAATCCCTTCGGTTCTTTCACTGTGATTCTCTTTTTGCTTGCGGTACTGGGTGTTATTTACTTGATCTACATGCGGCAAAAGCGCGCG
UCD52	H122	1	NS	A65G	D22G	FALSE	AACACCGATTTCAGAGCTTTGGAATTGTACTCTAGAGACGAGTTGCGTTCTAGCAATGTTTTTGGTCTAGAAGACATAATGCGAGAGTTCAATACGTACAAACAGCGCATGGTCCACGTGGAAGGAAAGGTGTTTGATAACGTGCCTGCATATCTTCGTGGCTTGGACGACATGATGAGCGGCCTAGGTTCTGCAGGGAAGGCTTTGGGTGTGGCCATCGGAGCTGTCGGTGGTGCTGTGGCTTCTTTTGTGGAAGGTGTCGTCGGTTTTATCAAGAATCCCTTCGGTTCTTTCACTGTGATTCTCTTTTTGCTTGCGGTACTGGGTGTTATTTACTTGATCTACATGCGGCAAAAGCGCGCG
UCD52	H123	1	NS	A55G	N19D	FALSE	AACACCGATTTCAGAGCTTTGGAATTGTACTCTAGAGACGAGTTGCGTTCTAGCGATGTTTTTGATCTAGAAGACATAATGCGAGAGTTCAATACGTACAAACAGCGCATGGTCCACGTGGAAGGAAAGGTGTTTGATAACGTGCCTGCATATCTTCGTGGCTTGGACGACATGATGAGCGGCCTAGGTTCTGCAGGGAAGGCTTTGGGTGTGGCCATCGGAGCTGTCGGTGGTGCTGTGGCTTCTTTTGTGGAAGGTGTCGTCGGTTTTATCAAGAATCCCTTCGGTTCTTTCACTGTGATTCTCTTTTTGCTTGCGGTACTGGGTGTTATTTACTTGATCTACATGCGGCAAAAGCGCGCG
UCD52	H125	1	NS	A41G	E14G	FALSE	AACACCGATTTCAGAGCTTTGGAATTGTACTCTAGAGACGGGTTGCGTTCTAGCAATGTTTTTGATCTAGAAGACATAATGCGAGAGTTCAATACGTACAAACAGCGCATGGTCCACGTGGAAGGAAAGGTGTTTGATAACGTGCCTGCATATCTTCGTGGCTTGGACGACATGATGAGCGGCCTAGGTTCTGCAGGGAAGGCTTTGGGTGTGGCCATCGGAGCTGTCGGTGGTGCTGTGGCTTCTTTTGTGGAAGGTGTCGTCGGTTTTATCAAGAATCCCTTCGGTTCTTTCACTGTGATTCTCTTTTTGCTTGCGGTACTGGGTGTTATTTACTTGATCTACATGCGGCAAAAGCGCGCG
UCD52	H126	1	NS	A38G	D13G	FALSE	AACACCGATTTCAGAGCTTTGGAATTGTACTCTAGAGGCGAGTTGCGTTCTAGCAATGTTTTTGATCTAGAAGACATAATGCGAGAGTTCAATACGTACAAACAGCGCATGGTCCACGTGGAAGGAAAGGTGTTTGATAACGTGCCTGCATATCTTCGTGGCTTGGACGACATGATGAGCGGCCTAGGTTCTGCAGGGAAGGCTTTGGGTGTGGCCATCGGAGCTGTCGGTGGTGCTGTGGCTTCTTTTGTGGAAGGTGTCGTCGGTTTTATCAAGAATCCCTTCGGTTCTTTCACTGTGATTCTCTTTTTGCTTGCGGTACTGGGTGTTATTTACTTGATCTACATGCGGCAAAAGCGCGCG
UCD52	H127	1	NS	A36T	R12S	FALSE	AACACCGATTTCAGAGCTTTGGAATTGTACTCTAGTGACGAGTTGCGTTCTAGCAATGTTTTTGATCTAGAAGACATAATGCGAGAGTTCAATACGTACAAACAGCGCATGGTCCACGTGGAAGGAAAGGTGTTTGATAACGTGCCTGCATATCTTCGTGGCTTGGACGACATGATGAGCGGCCTAGGTTCTGCAGGGAAGGCTTTGGGTGTGGCCATCGGAGCTGTCGGTGGTGCTGTGGCTTCTTTTGTGGAAGGTGTCGTCGGTTTTATCAAGAATCCCTTCGGTTCTTTCACTGTGATTCTCTTTTTGCTTGCGGTACTGGGTGTTATTTACTTGATCTACATGCGGCAAAAGCGCGCG
UCD52	H128	1	S	A36G	NA	FALSE	AACACCGATTTCAGAGCTTTGGAATTGTACTCTAGGGACGAGTTGCGTTCTAGCAATGTTTTTGATCTAGAAGACATAATGCGAGAGTTCAATACGTACAAACAGCGCATGGTCCACGTGGAAGGAAAGGTGTTTGATAACGTGCCTGCATATCTTCGTGGCTTGGACGACATGATGAGCGGCCTAGGTTCTGCAGGGAAGGCTTTGGGTGTGGCCATCGGAGCTGTCGGTGGTGCTGTGGCTTCTTTTGTGGAAGGTGTCGTCGGTTTTATCAAGAATCCCTTCGGTTCTTTCACTGTGATTCTCTTTTTGCTTGCGGTACTGGGTGTTATTTACTTGATCTACATGCGGCAAAAGCGCGCG
UCD52	H130	1	S	A24G	NA	FALSE	AACACCGATTTCAGAGCTTTGGAGTTGTACTCTAGAGACGAGTTGCGTTCTAGCAATGTTTTTGATCTAGAAGACATAATGCGAGAGTTCAATACGTACAAACAGCGCATGGTCCACGTGGAAGGAAAGGTGTTTGATAACGTGCCTGCATATCTTCGTGGCTTGGACGACATGATGAGCGGCCTAGGTTCTGCAGGGAAGGCTTTGGGTGTGGCCATCGGAGCTGTCGGTGGTGCTGTGGCTTCTTTTGTGGAAGGTGTCGTCGGTTTTATCAAGAATCCCTTCGGTTCTTTCACTGTGATTCTCTTTTTGCTTGCGGTACTGGGTGTTATTTACTTGATCTACATGCGGCAAAAGCGCGCG
UCD52	H131	1	NS	A23G	E8G	FALSE	AACACCGATTTCAGAGCTTTGGGATTGTACTCTAGAGACGAGTTGCGTTCTAGCAATGTTTTTGATCTAGAAGACATAATGCGAGAGTTCAATACGTACAAACAGCGCATGGTCCACGTGGAAGGAAAGGTGTTTGATAACGTGCCTGCATATCTTCGTGGCTTGGACGACATGATGAGCGGCCTAGGTTCTGCAGGGAAGGCTTTGGGTGTGGCCATCGGAGCTGTCGGTGGTGCTGTGGCTTCTTTTGTGGAAGGTGTCGTCGGTTTTATCAAGAATCCCTTCGGTTCTTTCACTGTGATTCTCTTTTTGCTTGCGGTACTGGGTGTTATTTACTTGATCTACATGCGGCAAAAGCGCGCG
UCD52	H132	1	NS	C17T	A6V	FALSE	AACACCGATTTCAGAGTTTTGGAATTGTACTCTAGAGACGAGTTGCGTTCTAGCAATGTTTTTGATCTAGAAGACATAATGCGAGAGTTCAATACGTACAAACAGCGCATGGTCCACGTGGAAGGAAAGGTGTTTGATAACGTGCCTGCATATCTTCGTGGCTTGGACGACATGATGAGCGGCCTAGGTTCTGCAGGGAAGGCTTTGGGTGTGGCCATCGGAGCTGTCGGTGGTGCTGTGGCTTCTTTTGTGGAAGGTGTCGTCGGTTTTATCAAGAATCCCTTCGGTTCTTTCACTGTGATTCTCTTTTTGCTTGCGGTACTGGGTGTTATTTACTTGATCTACATGCGGCAAAAGCGCGCG
UCD52	H133	1	S	C12T	NA	FALSE	AACACCGATTTTAGAGCTTTGGAATTGTACTCTAGAGACGAGTTGCGTTCTAGCAATGTTTTTGATCTAGAAGACATAATGCGAGAGTTCAATACGTACAAACAGCGCATGGTCCACGTGGAAGGAAAGGTGTTTGATAACGTGCCTGCATATCTTCGTGGCTTGGACGACATGATGAGCGGCCTAGGTTCTGCAGGGAAGGCTTTGGGTGTGGCCATCGGAGCTGTCGGTGGTGCTGTGGCTTCTTTTGTGGAAGGTGTCGTCGGTTTTATCAAGAATCCCTTCGGTTCTTTCACTGTGATTCTCTTTTTGCTTGCGGTACTGGGTGTTATTTACTTGATCTACATGCGGCAAAAGCGCGCG
UCD52	H134	1	S	C3T	NA	FALSE	AATACCGATTTCAGAGCTTTGGAATTGTACTCTAGAGACGAGTTGCGTTCTAGCAATGTTTTTGATCTAGAAGACATAATGCGAGAGTTCAATACGTACAAACAGCGCATGGTCCACGTGGAAGGAAAGGTGTTTGATAACGTGCCTGCATATCTTCGTGGCTTGGACGACATGATGAGCGGCCTAGGTTCTGCAGGGAAGGCTTTGGGTGTGGCCATCGGAGCTGTCGGTGGTGCTGTGGCTTCTTTTGTGGAAGGTGTCGTCGGTTTTATCAAGAATCCCTTCGGTTCTTTCACTGTGATTCTCTTTTTGCTTGCGGTACTGGGTGTTATTTACTTGATCTACATGCGGCAAAAGCGCGCG
UCD52	H135	1	NS	A2G	N1S	FALSE	AGCACCGATTTCAGAGCTTTGGAATTGTACTCTAGAGACGAGTTGCGTTCTAGCAATGTTTTTGATCTAGAAGACATAATGCGAGAGTTCAATACGTACAAACAGCGCATGGTCCACGTGGAAGGAAAGGTGTTTGATAACGTGCCTGCATATCTTCGTGGCTTGGACGACATGATGAGCGGCCTAGGTTCTGCAGGGAAGGCTTTGGGTGTGGCCATCGGAGCTGTCGGTGGTGCTGTGGCTTCTTTTGTGGAAGGTGTCGTCGGTTTTATCAAGAATCCCTTCGGTTCTTTCACTGTGATTCTCTTTTTGCTTGCGGTACTGGGTGTTATTTACTTGATCTACATGCGGCAAAAGCGCGCG
UCD52	H136	1	NS	A1G	N1D	FALSE	GACACCGATTTCAGAGCTTTGGAATTGTACTCTAGAGACGAGTTGCGTTCTAGCAATGTTTTTGATCTAGAAGACATAATGCGAGAGTTCAATACGTACAAACAGCGCATGGTCCACGTGGAAGGAAAGGTGTTTGATAACGTGCCTGCATATCTTCGTGGCTTGGACGACATGATGAGCGGCCTAGGTTCTGCAGGGAAGGCTTTGGGTGTGGCCATCGGAGCTGTCGGTGGTGCTGTGGCTTCTTTTGTGGAAGGTGTCGTCGGTTTTATCAAGAATCCCTTCGGTTCTTTCACTGTGATTCTCTTTTTGCTTGCGGTACTGGGTGTTATTTACTTGATCTACATGCGGCAAAAGCGCGCG
UCD52	H138	1	NS	G7A	D3N	FALSE	AACACCAATTTCAGAGCTTTGGAATTGTACTCTAGAGACGAGTTGCGTTCTAGCAATGTTTTTGATCTAGAAGACATAATGCGAGAGTTCAATACGTACAAACAGCGCATGGTCCACGTGGAAGGAAAGGTGTTTGATAACGTGCCTGCATATCTTCGTGGCTTGGACGACATGATGAGCGGCCTAGGTTCTGCAGGGAAGGCTTTGGGTGTGGCCATCGGAGCTGTCGGTGGTGCTGTGGCTTCTTTTGTGGAAGGTGTCGTCGGTTTTATCAAGAATCCCTTCGGTTCTTTCACTGTGATTCTCTTTTTGCTTGCGGTACTGGGTGTTATTTACTTGATCTACATGCGGCAAAAGCGCGCG
UCD52	H139	1	S	T9C	NA	FALSE	AACACCGACTTCAGAGCTTTGGAATTGTACTCTAGAGACGAGTTGCGTTCTAGCAATGTTTTTGATCTAGAAGACATAATGCGAGAGTTCAATACGTACAAACAGCGCATGGTCCACGTGGAAGGAAAGGTGTTTGATAACGTGCCTGCATATCTTCGTGGCTTGGACGACATGATGAGCGGCCTAGGTTCTGCAGGGAAGGCTTTGGGTGTGGCCATCGGAGCTGTCGGTGGTGCTGTGGCTTCTTTTGTGGAAGGTGTCGTCGGTTTTATCAAGAATCCCTTCGGTTCTTTCACTGTGATTCTCTTTTTGCTTGCGGTACTGGGTGTTATTTACTTGATCTACATGCGGCAAAAGCGCGCG
UCD52	H140	1	NS	T10C	F4L	FALSE	AACACCGATCTCAGAGCTTTGGAATTGTACTCTAGAGACGAGTTGCGTTCTAGCAATGTTTTTGATCTAGAAGACATAATGCGAGAGTTCAATACGTACAAACAGCGCATGGTCCACGTGGAAGGAAAGGTGTTTGATAACGTGCCTGCATATCTTCGTGGCTTGGACGACATGATGAGCGGCCTAGGTTCTGCAGGGAAGGCTTTGGGTGTGGCCATCGGAGCTGTCGGTGGTGCTGTGGCTTCTTTTGTGGAAGGTGTCGTCGGTTTTATCAAGAATCCCTTCGGTTCTTTCACTGTGATTCTCTTTTTGCTTGCGGTACTGGGTGTTATTTACTTGATCTACATGCGGCAAAAGCGCGCG
UCD52	H141	1	S	T18C	NA	FALSE	AACACCGATTTCAGAGCCTTGGAATTGTACTCTAGAGACGAGTTGCGTTCTAGCAATGTTTTTGATCTAGAAGACATAATGCGAGAGTTCAATACGTACAAACAGCGCATGGTCCACGTGGAAGGAAAGGTGTTTGATAACGTGCCTGCATATCTTCGTGGCTTGGACGACATGATGAGCGGCCTAGGTTCTGCAGGGAAGGCTTTGGGTGTGGCCATCGGAGCTGTCGGTGGTGCTGTGGCTTCTTTTGTGGAAGGTGTCGTCGGTTTTATCAAGAATCCCTTCGGTTCTTTCACTGTGATTCTCTTTTTGCTTGCGGTACTGGGTGTTATTTACTTGATCTACATGCGGCAAAAGCGCGCG
UCD52	H142	1	S	T19C	NA	FALSE	AACACCGATTTCAGAGCTCTGGAATTGTACTCTAGAGACGAGTTGCGTTCTAGCAATGTTTTTGATCTAGAAGACATAATGCGAGAGTTCAATACGTACAAACAGCGCATGGTCCACGTGGAAGGAAAGGTGTTTGATAACGTGCCTGCATATCTTCGTGGCTTGGACGACATGATGAGCGGCCTAGGTTCTGCAGGGAAGGCTTTGGGTGTGGCCATCGGAGCTGTCGGTGGTGCTGTGGCTTCTTTTGTGGAAGGTGTCGTCGGTTTTATCAAGAATCCCTTCGGTTCTTTCACTGTGATTCTCTTTTTGCTTGCGGTACTGGGTGTTATTTACTTGATCTACATGCGGCAAAAGCGCGCG
UCD52	H143	1	S	T25C	NA	FALSE	AACACCGATTTCAGAGCTTTGGAACTGTACTCTAGAGACGAGTTGCGTTCTAGCAATGTTTTTGATCTAGAAGACATAATGCGAGAGTTCAATACGTACAAACAGCGCATGGTCCACGTGGAAGGAAAGGTGTTTGATAACGTGCCTGCATATCTTCGTGGCTTGGACGACATGATGAGCGGCCTAGGTTCTGCAGGGAAGGCTTTGGGTGTGGCCATCGGAGCTGTCGGTGGTGCTGTGGCTTCTTTTGTGGAAGGTGTCGTCGGTTTTATCAAGAATCCCTTCGGTTCTTTCACTGTGATTCTCTTTTTGCTTGCGGTACTGGGTGTTATTTACTTGATCTACATGCGGCAAAAGCGCGCG
UCD52	H144	1	NS	T28C	Y10H	FALSE	AACACCGATTTCAGAGCTTTGGAATTGCACTCTAGAGACGAGTTGCGTTCTAGCAATGTTTTTGATCTAGAAGACATAATGCGAGAGTTCAATACGTACAAACAGCGCATGGTCCACGTGGAAGGAAAGGTGTTTGATAACGTGCCTGCATATCTTCGTGGCTTGGACGACATGATGAGCGGCCTAGGTTCTGCAGGGAAGGCTTTGGGTGTGGCCATCGGAGCTGTCGGTGGTGCTGTGGCTTCTTTTGTGGAAGGTGTCGTCGGTTTTATCAAGAATCCCTTCGGTTCTTTCACTGTGATTCTCTTTTTGCTTGCGGTACTGGGTGTTATTTACTTGATCTACATGCGGCAAAAGCGCGCG
UCD52	H146	1	NS	C32A	S11Y	FALSE	AACACCGATTTCAGAGCTTTGGAATTGTACTATAGAGACGAGTTGCGTTCTAGCAATGTTTTTGATCTAGAAGACATAATGCGAGAGTTCAATACGTACAAACAGCGCATGGTCCACGTGGAAGGAAAGGTGTTTGATAACGTGCCTGCATATCTTCGTGGCTTGGACGACATGATGAGCGGCCTAGGTTCTGCAGGGAAGGCTTTGGGTGTGGCCATCGGAGCTGTCGGTGGTGCTGTGGCTTCTTTTGTGGAAGGTGTCGTCGGTTTTATCAAGAATCCCTTCGGTTCTTTCACTGTGATTCTCTTTTTGCTTGCGGTACTGGGTGTTATTTACTTGATCTACATGCGGCAAAAGCGCGCG
UCD52	H149	1	NS	T44C	L15S	FALSE	AACACCGATTTCAGAGCTTTGGAATTGTACTCTAGAGACGAGTCGCGTTCTAGCAATGTTTTTGATCTAGAAGACATAATGCGAGAGTTCAATACGTACAAACAGCGCATGGTCCACGTGGAAGGAAAGGTGTTTGATAACGTGCCTGCATATCTTCGTGGCTTGGACGACATGATGAGCGGCCTAGGTTCTGCAGGGAAGGCTTTGGGTGTGGCCATCGGAGCTGTCGGTGGTGCTGTGGCTTCTTTTGTGGAAGGTGTCGTCGGTTTTATCAAGAATCCCTTCGGTTCTTTCACTGTGATTCTCTTTTTGCTTGCGGTACTGGGTGTTATTTACTTGATCTACATGCGGCAAAAGCGCGCG
UCD52	H150	1	S	T48C	NA	FALSE	AACACCGATTTCAGAGCTTTGGAATTGTACTCTAGAGACGAGTTGCGCTCTAGCAATGTTTTTGATCTAGAAGACATAATGCGAGAGTTCAATACGTACAAACAGCGCATGGTCCACGTGGAAGGAAAGGTGTTTGATAACGTGCCTGCATATCTTCGTGGCTTGGACGACATGATGAGCGGCCTAGGTTCTGCAGGGAAGGCTTTGGGTGTGGCCATCGGAGCTGTCGGTGGTGCTGTGGCTTCTTTTGTGGAAGGTGTCGTCGGTTTTATCAAGAATCCCTTCGGTTCTTTCACTGTGATTCTCTTTTTGCTTGCGGTACTGGGTGTTATTTACTTGATCTACATGCGGCAAAAGCGCGCG
UCD52	H151	1	NS	T49C	S17P	FALSE	AACACCGATTTCAGAGCTTTGGAATTGTACTCTAGAGACGAGTTGCGTCCTAGCAATGTTTTTGATCTAGAAGACATAATGCGAGAGTTCAATACGTACAAACAGCGCATGGTCCACGTGGAAGGAAAGGTGTTTGATAACGTGCCTGCATATCTTCGTGGCTTGGACGACATGATGAGCGGCCTAGGTTCTGCAGGGAAGGCTTTGGGTGTGGCCATCGGAGCTGTCGGTGGTGCTGTGGCTTCTTTTGTGGAAGGTGTCGTCGGTTTTATCAAGAATCCCTTCGGTTCTTTCACTGTGATTCTCTTTTTGCTTGCGGTACTGGGTGTTATTTACTTGATCTACATGCGGCAAAAGCGCGCG
UCD52	H152	1	S	T51G	NA	FALSE	AACACCGATTTCAGAGCTTTGGAATTGTACTCTAGAGACGAGTTGCGTTCGAGCAATGTTTTTGATCTAGAAGACATAATGCGAGAGTTCAATACGTACAAACAGCGCATGGTCCACGTGGAAGGAAAGGTGTTTGATAACGTGCCTGCATATCTTCGTGGCTTGGACGACATGATGAGCGGCCTAGGTTCTGCAGGGAAGGCTTTGGGTGTGGCCATCGGAGCTGTCGGTGGTGCTGTGGCTTCTTTTGTGGAAGGTGTCGTCGGTTTTATCAAGAATCCCTTCGGTTCTTTCACTGTGATTCTCTTTTTGCTTGCGGTACTGGGTGTTATTTACTTGATCTACATGCGGCAAAAGCGCGCG
UCD52	H153	1	S	T57C	NA	FALSE	AACACCGATTTCAGAGCTTTGGAATTGTACTCTAGAGACGAGTTGCGTTCTAGCAACGTTTTTGATCTAGAAGACATAATGCGAGAGTTCAATACGTACAAACAGCGCATGGTCCACGTGGAAGGAAAGGTGTTTGATAACGTGCCTGCATATCTTCGTGGCTTGGACGACATGATGAGCGGCCTAGGTTCTGCAGGGAAGGCTTTGGGTGTGGCCATCGGAGCTGTCGGTGGTGCTGTGGCTTCTTTTGTGGAAGGTGTCGTCGGTTTTATCAAGAATCCCTTCGGTTCTTTCACTGTGATTCTCTTTTTGCTTGCGGTACTGGGTGTTATTTACTTGATCTACATGCGGCAAAAGCGCGCG
UCD52	H154	1	NS	T59C	V20A	FALSE	AACACCGATTTCAGAGCTTTGGAATTGTACTCTAGAGACGAGTTGCGTTCTAGCAATGCTTTTGATCTAGAAGACATAATGCGAGAGTTCAATACGTACAAACAGCGCATGGTCCACGTGGAAGGAAAGGTGTTTGATAACGTGCCTGCATATCTTCGTGGCTTGGACGACATGATGAGCGGCCTAGGTTCTGCAGGGAAGGCTTTGGGTGTGGCCATCGGAGCTGTCGGTGGTGCTGTGGCTTCTTTTGTGGAAGGTGTCGTCGGTTTTATCAAGAATCCCTTCGGTTCTTTCACTGTGATTCTCTTTTTGCTTGCGGTACTGGGTGTTATTTACTTGATCTACATGCGGCAAAAGCGCGCG
UCD52	H155	1	S	T60C	NA	FALSE	AACACCGATTTCAGAGCTTTGGAATTGTACTCTAGAGACGAGTTGCGTTCTAGCAATGTCTTTGATCTAGAAGACATAATGCGAGAGTTCAATACGTACAAACAGCGCATGGTCCACGTGGAAGGAAAGGTGTTTGATAACGTGCCTGCATATCTTCGTGGCTTGGACGACATGATGAGCGGCCTAGGTTCTGCAGGGAAGGCTTTGGGTGTGGCCATCGGAGCTGTCGGTGGTGCTGTGGCTTCTTTTGTGGAAGGTGTCGTCGGTTTTATCAAGAATCCCTTCGGTTCTTTCACTGTGATTCTCTTTTTGCTTGCGGTACTGGGTGTTATTTACTTGATCTACATGCGGCAAAAGCGCGCG
UCD52	H156	1	S	T66C	NA	FALSE	AACACCGATTTCAGAGCTTTGGAATTGTACTCTAGAGACGAGTTGCGTTCTAGCAATGTTTTTGACCTAGAAGACATAATGCGAGAGTTCAATACGTACAAACAGCGCATGGTCCACGTGGAAGGAAAGGTGTTTGATAACGTGCCTGCATATCTTCGTGGCTTGGACGACATGATGAGCGGCCTAGGTTCTGCAGGGAAGGCTTTGGGTGTGGCCATCGGAGCTGTCGGTGGTGCTGTGGCTTCTTTTGTGGAAGGTGTCGTCGGTTTTATCAAGAATCCCTTCGGTTCTTTCACTGTGATTCTCTTTTTGCTTGCGGTACTGGGTGTTATTTACTTGATCTACATGCGGCAAAAGCGCGCG
UCD52	H158	1	NS	T88C	F30L	FALSE	AACACCGATTTCAGAGCTTTGGAATTGTACTCTAGAGACGAGTTGCGTTCTAGCAATGTTTTTGATCTAGAAGACATAATGCGAGAGCTCAATACGTACAAACAGCGCATGGTCCACGTGGAAGGAAAGGTGTTTGATAACGTGCCTGCATATCTTCGTGGCTTGGACGACATGATGAGCGGCCTAGGTTCTGCAGGGAAGGCTTTGGGTGTGGCCATCGGAGCTGTCGGTGGTGCTGTGGCTTCTTTTGTGGAAGGTGTCGTCGGTTTTATCAAGAATCCCTTCGGTTCTTTCACTGTGATTCTCTTTTTGCTTGCGGTACTGGGTGTTATTTACTTGATCTACATGCGGCAAAAGCGCGCG
UCD52	H159	1	NS	T89C	F30S	FALSE	AACACCGATTTCAGAGCTTTGGAATTGTACTCTAGAGACGAGTTGCGTTCTAGCAATGTTTTTGATCTAGAAGACATAATGCGAGAGTCCAATACGTACAAACAGCGCATGGTCCACGTGGAAGGAAAGGTGTTTGATAACGTGCCTGCATATCTTCGTGGCTTGGACGACATGATGAGCGGCCTAGGTTCTGCAGGGAAGGCTTTGGGTGTGGCCATCGGAGCTGTCGGTGGTGCTGTGGCTTCTTTTGTGGAAGGTGTCGTCGGTTTTATCAAGAATCCCTTCGGTTCTTTCACTGTGATTCTCTTTTTGCTTGCGGTACTGGGTGTTATTTACTTGATCTACATGCGGCAAAAGCGCGCG
UCD52	H160	1	NS	T97C	Y33H	FALSE	AACACCGATTTCAGAGCTTTGGAATTGTACTCTAGAGACGAGTTGCGTTCTAGCAATGTTTTTGATCTAGAAGACATAATGCGAGAGTTCAATACGCACAAACAGCGCATGGTCCACGTGGAAGGAAAGGTGTTTGATAACGTGCCTGCATATCTTCGTGGCTTGGACGACATGATGAGCGGCCTAGGTTCTGCAGGGAAGGCTTTGGGTGTGGCCATCGGAGCTGTCGGTGGTGCTGTGGCTTCTTTTGTGGAAGGTGTCGTCGGTTTTATCAAGAATCCCTTCGGTTCTTTCACTGTGATTCTCTTTTTGCTTGCGGTACTGGGTGTTATTTACTTGATCTACATGCGGCAAAAGCGCGCG
UCD52	H161	1	NS	G107A	R36H	FALSE	AACACCGATTTCAGAGCTTTGGAATTGTACTCTAGAGACGAGTTGCGTTCTAGCAATGTTTTTGATCTAGAAGACATAATGCGAGAGTTCAATACGTACAAACAGCACATGGTCCACGTGGAAGGAAAGGTGTTTGATAACGTGCCTGCATATCTTCGTGGCTTGGACGACATGATGAGCGGCCTAGGTTCTGCAGGGAAGGCTTTGGGTGTGGCCATCGGAGCTGTCGGTGGTGCTGTGGCTTCTTTTGTGGAAGGTGTCGTCGGTTTTATCAAGAATCCCTTCGGTTCTTTCACTGTGATTCTCTTTTTGCTTGCGGTACTGGGTGTTATTTACTTGATCTACATGCGGCAAAAGCGCGCG
UCD52	H162	1	NS	T113C	V38A	FALSE	AACACCGATTTCAGAGCTTTGGAATTGTACTCTAGAGACGAGTTGCGTTCTAGCAATGTTTTTGATCTAGAAGACATAATGCGAGAGTTCAATACGTACAAACAGCGCATGGCCCACGTGGAAGGAAAGGTGTTTGATAACGTGCCTGCATATCTTCGTGGCTTGGACGACATGATGAGCGGCCTAGGTTCTGCAGGGAAGGCTTTGGGTGTGGCCATCGGAGCTGTCGGTGGTGCTGTGGCTTCTTTTGTGGAAGGTGTCGTCGGTTTTATCAAGAATCCCTTCGGTTCTTTCACTGTGATTCTCTTTTTGCTTGCGGTACTGGGTGTTATTTACTTGATCTACATGCGGCAAAAGCGCGCG
UCD52	H163	1	NS	C115A	H39N	FALSE	AACACCGATTTCAGAGCTTTGGAATTGTACTCTAGAGACGAGTTGCGTTCTAGCAATGTTTTTGATCTAGAAGACATAATGCGAGAGTTCAATACGTACAAACAGCGCATGGTCAACGTGGAAGGAAAGGTGTTTGATAACGTGCCTGCATATCTTCGTGGCTTGGACGACATGATGAGCGGCCTAGGTTCTGCAGGGAAGGCTTTGGGTGTGGCCATCGGAGCTGTCGGTGGTGCTGTGGCTTCTTTTGTGGAAGGTGTCGTCGGTTTTATCAAGAATCCCTTCGGTTCTTTCACTGTGATTCTCTTTTTGCTTGCGGTACTGGGTGTTATTTACTTGATCTACATGCGGCAAAAGCGCGCG
UCD52	H165	1	NS	G118A	V40M	FALSE	AACACCGATTTCAGAGCTTTGGAATTGTACTCTAGAGACGAGTTGCGTTCTAGCAATGTTTTTGATCTAGAAGACATAATGCGAGAGTTCAATACGTACAAACAGCGCATGGTCCACATGGAAGGAAAGGTGTTTGATAACGTGCCTGCATATCTTCGTGGCTTGGACGACATGATGAGCGGCCTAGGTTCTGCAGGGAAGGCTTTGGGTGTGGCCATCGGAGCTGTCGGTGGTGCTGTGGCTTCTTTTGTGGAAGGTGTCGTCGGTTTTATCAAGAATCCCTTCGGTTCTTTCACTGTGATTCTCTTTTTGCTTGCGGTACTGGGTGTTATTTACTTGATCTACATGCGGCAAAAGCGCGCG
UCD52	H166	1	NS	T119C	V40A	FALSE	AACACCGATTTCAGAGCTTTGGAATTGTACTCTAGAGACGAGTTGCGTTCTAGCAATGTTTTTGATCTAGAAGACATAATGCGAGAGTTCAATACGTACAAACAGCGCATGGTCCACGCGGAAGGAAAGGTGTTTGATAACGTGCCTGCATATCTTCGTGGCTTGGACGACATGATGAGCGGCCTAGGTTCTGCAGGGAAGGCTTTGGGTGTGGCCATCGGAGCTGTCGGTGGTGCTGTGGCTTCTTTTGTGGAAGGTGTCGTCGGTTTTATCAAGAATCCCTTCGGTTCTTTCACTGTGATTCTCTTTTTGCTTGCGGTACTGGGTGTTATTTACTTGATCTACATGCGGCAAAAGCGCGCG
UCD52	H168	1	NS	T131C	V44A	FALSE	AACACCGATTTCAGAGCTTTGGAATTGTACTCTAGAGACGAGTTGCGTTCTAGCAATGTTTTTGATCTAGAAGACATAATGCGAGAGTTCAATACGTACAAACAGCGCATGGTCCACGTGGAAGGAAAGGCGTTTGATAACGTGCCTGCATATCTTCGTGGCTTGGACGACATGATGAGCGGCCTAGGTTCTGCAGGGAAGGCTTTGGGTGTGGCCATCGGAGCTGTCGGTGGTGCTGTGGCTTCTTTTGTGGAAGGTGTCGTCGGTTTTATCAAGAATCCCTTCGGTTCTTTCACTGTGATTCTCTTTTTGCTTGCGGTACTGGGTGTTATTTACTTGATCTACATGCGGCAAAAGCGCGCG
UCD52	H170	1	NS	T133C	F45L	FALSE	AACACCGATTTCAGAGCTTTGGAATTGTACTCTAGAGACGAGTTGCGTTCTAGCAATGTTTTTGATCTAGAAGACATAATGCGAGAGTTCAATACGTACAAACAGCGCATGGTCCACGTGGAAGGAAAGGTGCTTGATAACGTGCCTGCATATCTTCGTGGCTTGGACGACATGATGAGCGGCCTAGGTTCTGCAGGGAAGGCTTTGGGTGTGGCCATCGGAGCTGTCGGTGGTGCTGTGGCTTCTTTTGTGGAAGGTGTCGTCGGTTTTATCAAGAATCCCTTCGGTTCTTTCACTGTGATTCTCTTTTTGCTTGCGGTACTGGGTGTTATTTACTTGATCTACATGCGGCAAAAGCGCGCG
UCD52	H172	1	NS	T134A	F45Y	FALSE	AACACCGATTTCAGAGCTTTGGAATTGTACTCTAGAGACGAGTTGCGTTCTAGCAATGTTTTTGATCTAGAAGACATAATGCGAGAGTTCAATACGTACAAACAGCGCATGGTCCACGTGGAAGGAAAGGTGTATGATAACGTGCCTGCATATCTTCGTGGCTTGGACGACATGATGAGCGGCCTAGGTTCTGCAGGGAAGGCTTTGGGTGTGGCCATCGGAGCTGTCGGTGGTGCTGTGGCTTCTTTTGTGGAAGGTGTCGTCGGTTTTATCAAGAATCCCTTCGGTTCTTTCACTGTGATTCTCTTTTTGCTTGCGGTACTGGGTGTTATTTACTTGATCTACATGCGGCAAAAGCGCGCG
UCD52	H173	1	NS	C141A	N47K	FALSE	AACACCGATTTCAGAGCTTTGGAATTGTACTCTAGAGACGAGTTGCGTTCTAGCAATGTTTTTGATCTAGAAGACATAATGCGAGAGTTCAATACGTACAAACAGCGCATGGTCCACGTGGAAGGAAAGGTGTTTGATAAAGTGCCTGCATATCTTCGTGGCTTGGACGACATGATGAGCGGCCTAGGTTCTGCAGGGAAGGCTTTGGGTGTGGCCATCGGAGCTGTCGGTGGTGCTGTGGCTTCTTTTGTGGAAGGTGTCGTCGGTTTTATCAAGAATCCCTTCGGTTCTTTCACTGTGATTCTCTTTTTGCTTGCGGTACTGGGTGTTATTTACTTGATCTACATGCGGCAAAAGCGCGCG
UCD52	H174	1	NS	G142A	V48M	FALSE	AACACCGATTTCAGAGCTTTGGAATTGTACTCTAGAGACGAGTTGCGTTCTAGCAATGTTTTTGATCTAGAAGACATAATGCGAGAGTTCAATACGTACAAACAGCGCATGGTCCACGTGGAAGGAAAGGTGTTTGATAACATGCCTGCATATCTTCGTGGCTTGGACGACATGATGAGCGGCCTAGGTTCTGCAGGGAAGGCTTTGGGTGTGGCCATCGGAGCTGTCGGTGGTGCTGTGGCTTCTTTTGTGGAAGGTGTCGTCGGTTTTATCAAGAATCCCTTCGGTTCTTTCACTGTGATTCTCTTTTTGCTTGCGGTACTGGGTGTTATTTACTTGATCTACATGCGGCAAAAGCGCGCG
UCD52	H175	1	NS	T143C	V48A	FALSE	AACACCGATTTCAGAGCTTTGGAATTGTACTCTAGAGACGAGTTGCGTTCTAGCAATGTTTTTGATCTAGAAGACATAATGCGAGAGTTCAATACGTACAAACAGCGCATGGTCCACGTGGAAGGAAAGGTGTTTGATAACGCGCCTGCATATCTTCGTGGCTTGGACGACATGATGAGCGGCCTAGGTTCTGCAGGGAAGGCTTTGGGTGTGGCCATCGGAGCTGTCGGTGGTGCTGTGGCTTCTTTTGTGGAAGGTGTCGTCGGTTTTATCAAGAATCCCTTCGGTTCTTTCACTGTGATTCTCTTTTTGCTTGCGGTACTGGGTGTTATTTACTTGATCTACATGCGGCAAAAGCGCGCG
UCD52	H176	1	S	T147C	NA	FALSE	AACACCGATTTCAGAGCTTTGGAATTGTACTCTAGAGACGAGTTGCGTTCTAGCAATGTTTTTGATCTAGAAGACATAATGCGAGAGTTCAATACGTACAAACAGCGCATGGTCCACGTGGAAGGAAAGGTGTTTGATAACGTGCCCGCATATCTTCGTGGCTTGGACGACATGATGAGCGGCCTAGGTTCTGCAGGGAAGGCTTTGGGTGTGGCCATCGGAGCTGTCGGTGGTGCTGTGGCTTCTTTTGTGGAAGGTGTCGTCGGTTTTATCAAGAATCCCTTCGGTTCTTTCACTGTGATTCTCTTTTTGCTTGCGGTACTGGGTGTTATTTACTTGATCTACATGCGGCAAAAGCGCGCG
UCD52	H177	1	NS	G148A	A50T	FALSE	AACACCGATTTCAGAGCTTTGGAATTGTACTCTAGAGACGAGTTGCGTTCTAGCAATGTTTTTGATCTAGAAGACATAATGCGAGAGTTCAATACGTACAAACAGCGCATGGTCCACGTGGAAGGAAAGGTGTTTGATAACGTGCCTACATATCTTCGTGGCTTGGACGACATGATGAGCGGCCTAGGTTCTGCAGGGAAGGCTTTGGGTGTGGCCATCGGAGCTGTCGGTGGTGCTGTGGCTTCTTTTGTGGAAGGTGTCGTCGGTTTTATCAAGAATCCCTTCGGTTCTTTCACTGTGATTCTCTTTTTGCTTGCGGTACTGGGTGTTATTTACTTGATCTACATGCGGCAAAAGCGCGCG
UCD52	H178	1	NS	T151C	Y51H	FALSE	AACACCGATTTCAGAGCTTTGGAATTGTACTCTAGAGACGAGTTGCGTTCTAGCAATGTTTTTGATCTAGAAGACATAATGCGAGAGTTCAATACGTACAAACAGCGCATGGTCCACGTGGAAGGAAAGGTGTTTGATAACGTGCCTGCACATCTTCGTGGCTTGGACGACATGATGAGCGGCCTAGGTTCTGCAGGGAAGGCTTTGGGTGTGGCCATCGGAGCTGTCGGTGGTGCTGTGGCTTCTTTTGTGGAAGGTGTCGTCGGTTTTATCAAGAATCCCTTCGGTTCTTTCACTGTGATTCTCTTTTTGCTTGCGGTACTGGGTGTTATTTACTTGATCTACATGCGGCAAAAGCGCGCG
UCD52	H179	1	S	T153C	NA	FALSE	AACACCGATTTCAGAGCTTTGGAATTGTACTCTAGAGACGAGTTGCGTTCTAGCAATGTTTTTGATCTAGAAGACATAATGCGAGAGTTCAATACGTACAAACAGCGCATGGTCCACGTGGAAGGAAAGGTGTTTGATAACGTGCCTGCATACCTTCGTGGCTTGGACGACATGATGAGCGGCCTAGGTTCTGCAGGGAAGGCTTTGGGTGTGGCCATCGGAGCTGTCGGTGGTGCTGTGGCTTCTTTTGTGGAAGGTGTCGTCGGTTTTATCAAGAATCCCTTCGGTTCTTTCACTGTGATTCTCTTTTTGCTTGCGGTACTGGGTGTTATTTACTTGATCTACATGCGGCAAAAGCGCGCG
UCD52	H180	1	NS	T153A	Y51*	TRUE	AACACCGATTTCAGAGCTTTGGAATTGTACTCTAGAGACGAGTTGCGTTCTAGCAATGTTTTTGATCTAGAAGACATAATGCGAGAGTTCAATACGTACAAACAGCGCATGGTCCACGTGGAAGGAAAGGTGTTTGATAACGTGCCTGCATAACTTCGTGGCTTGGACGACATGATGAGCGGCCTAGGTTCTGCAGGGAAGGCTTTGGGTGTGGCCATCGGAGCTGTCGGTGGTGCTGTGGCTTCTTTTGTGGAAGGTGTCGTCGGTTTTATCAAGAATCCCTTCGGTTCTTTCACTGTGATTCTCTTTTTGCTTGCGGTACTGGGTGTTATTTACTTGATCTACATGCGGCAAAAGCGCGCG
UCD52	H181	1	NS	T155C	L52P	FALSE	AACACCGATTTCAGAGCTTTGGAATTGTACTCTAGAGACGAGTTGCGTTCTAGCAATGTTTTTGATCTAGAAGACATAATGCGAGAGTTCAATACGTACAAACAGCGCATGGTCCACGTGGAAGGAAAGGTGTTTGATAACGTGCCTGCATATCCTCGTGGCTTGGACGACATGATGAGCGGCCTAGGTTCTGCAGGGAAGGCTTTGGGTGTGGCCATCGGAGCTGTCGGTGGTGCTGTGGCTTCTTTTGTGGAAGGTGTCGTCGGTTTTATCAAGAATCCCTTCGGTTCTTTCACTGTGATTCTCTTTTTGCTTGCGGTACTGGGTGTTATTTACTTGATCTACATGCGGCAAAAGCGCGCG
UCD52	H182	1	S	T159C	NA	FALSE	AACACCGATTTCAGAGCTTTGGAATTGTACTCTAGAGACGAGTTGCGTTCTAGCAATGTTTTTGATCTAGAAGACATAATGCGAGAGTTCAATACGTACAAACAGCGCATGGTCCACGTGGAAGGAAAGGTGTTTGATAACGTGCCTGCATATCTTCGCGGCTTGGACGACATGATGAGCGGCCTAGGTTCTGCAGGGAAGGCTTTGGGTGTGGCCATCGGAGCTGTCGGTGGTGCTGTGGCTTCTTTTGTGGAAGGTGTCGTCGGTTTTATCAAGAATCCCTTCGGTTCTTTCACTGTGATTCTCTTTTTGCTTGCGGTACTGGGTGTTATTTACTTGATCTACATGCGGCAAAAGCGCGCG
UCD52	H183	1	NS	G161A	G54D	FALSE	AACACCGATTTCAGAGCTTTGGAATTGTACTCTAGAGACGAGTTGCGTTCTAGCAATGTTTTTGATCTAGAAGACATAATGCGAGAGTTCAATACGTACAAACAGCGCATGGTCCACGTGGAAGGAAAGGTGTTTGATAACGTGCCTGCATATCTTCGTGACTTGGACGACATGATGAGCGGCCTAGGTTCTGCAGGGAAGGCTTTGGGTGTGGCCATCGGAGCTGTCGGTGGTGCTGTGGCTTCTTTTGTGGAAGGTGTCGTCGGTTTTATCAAGAATCCCTTCGGTTCTTTCACTGTGATTCTCTTTTTGCTTGCGGTACTGGGTGTTATTTACTTGATCTACATGCGGCAAAAGCGCGCG
UCD52	H184	1	S	T163C	NA	FALSE	AACACCGATTTCAGAGCTTTGGAATTGTACTCTAGAGACGAGTTGCGTTCTAGCAATGTTTTTGATCTAGAAGACATAATGCGAGAGTTCAATACGTACAAACAGCGCATGGTCCACGTGGAAGGAAAGGTGTTTGATAACGTGCCTGCATATCTTCGTGGCCTGGACGACATGATGAGCGGCCTAGGTTCTGCAGGGAAGGCTTTGGGTGTGGCCATCGGAGCTGTCGGTGGTGCTGTGGCTTCTTTTGTGGAAGGTGTCGTCGGTTTTATCAAGAATCCCTTCGGTTCTTTCACTGTGATTCTCTTTTTGCTTGCGGTACTGGGTGTTATTTACTTGATCTACATGCGGCAAAAGCGCGCG
UCD52	H185	1	NS	T164C	L55S	FALSE	AACACCGATTTCAGAGCTTTGGAATTGTACTCTAGAGACGAGTTGCGTTCTAGCAATGTTTTTGATCTAGAAGACATAATGCGAGAGTTCAATACGTACAAACAGCGCATGGTCCACGTGGAAGGAAAGGTGTTTGATAACGTGCCTGCATATCTTCGTGGCTCGGACGACATGATGAGCGGCCTAGGTTCTGCAGGGAAGGCTTTGGGTGTGGCCATCGGAGCTGTCGGTGGTGCTGTGGCTTCTTTTGTGGAAGGTGTCGTCGGTTTTATCAAGAATCCCTTCGGTTCTTTCACTGTGATTCTCTTTTTGCTTGCGGTACTGGGTGTTATTTACTTGATCTACATGCGGCAAAAGCGCGCG
UCD52	H186	1	NS	G169A	D57N	FALSE	AACACCGATTTCAGAGCTTTGGAATTGTACTCTAGAGACGAGTTGCGTTCTAGCAATGTTTTTGATCTAGAAGACATAATGCGAGAGTTCAATACGTACAAACAGCGCATGGTCCACGTGGAAGGAAAGGTGTTTGATAACGTGCCTGCATATCTTCGTGGCTTGGACAACATGATGAGCGGCCTAGGTTCTGCAGGGAAGGCTTTGGGTGTGGCCATCGGAGCTGTCGGTGGTGCTGTGGCTTCTTTTGTGGAAGGTGTCGTCGGTTTTATCAAGAATCCCTTCGGTTCTTTCACTGTGATTCTCTTTTTGCTTGCGGTACTGGGTGTTATTTACTTGATCTACATGCGGCAAAAGCGCGCG
UCD52	H187	1	NS	C171A	D57E	TRUE	AACACCGATTTCAGAGCTTTGGAATTGTACTCTAGAGACGAGTTGCGTTCTAGCAATGTTTTTGATCTAGAAGACATAATGCGAGAGTTCAATACGTACAAACAGCGCATGGTCCACGTGGAAGGAAAGGTGTTTGATAACGTGCCTGCATATCTTCGTGGCTTGGACGAAATGATGAGCGGCCTAGGTTCTGCAGGGAAGGCTTTGGGTGTGGCCATCGGAGCTGTCGGTGGTGCTGTGGCTTCTTTTGTGGAAGGTGTCGTCGGTTTTATCAAGAATCCCTTCGGTTCTTTCACTGTGATTCTCTTTTTGCTTGCGGTACTGGGTGTTATTTACTTGATCTACATGCGGCAAAAGCGCGCG
UCD52	H188	1	NS	T173C	M58T	FALSE	AACACCGATTTCAGAGCTTTGGAATTGTACTCTAGAGACGAGTTGCGTTCTAGCAATGTTTTTGATCTAGAAGACATAATGCGAGAGTTCAATACGTACAAACAGCGCATGGTCCACGTGGAAGGAAAGGTGTTTGATAACGTGCCTGCATATCTTCGTGGCTTGGACGACACGATGAGCGGCCTAGGTTCTGCAGGGAAGGCTTTGGGTGTGGCCATCGGAGCTGTCGGTGGTGCTGTGGCTTCTTTTGTGGAAGGTGTCGTCGGTTTTATCAAGAATCCCTTCGGTTCTTTCACTGTGATTCTCTTTTTGCTTGCGGTACTGGGTGTTATTTACTTGATCTACATGCGGCAAAAGCGCGCG
UCD52	H189	1	NS	T176A	M59K	FALSE	AACACCGATTTCAGAGCTTTGGAATTGTACTCTAGAGACGAGTTGCGTTCTAGCAATGTTTTTGATCTAGAAGACATAATGCGAGAGTTCAATACGTACAAACAGCGCATGGTCCACGTGGAAGGAAAGGTGTTTGATAACGTGCCTGCATATCTTCGTGGCTTGGACGACATGAAGAGCGGCCTAGGTTCTGCAGGGAAGGCTTTGGGTGTGGCCATCGGAGCTGTCGGTGGTGCTGTGGCTTCTTTTGTGGAAGGTGTCGTCGGTTTTATCAAGAATCCCTTCGGTTCTTTCACTGTGATTCTCTTTTTGCTTGCGGTACTGGGTGTTATTTACTTGATCTACATGCGGCAAAAGCGCGCG
UCD52	H190	1	NS	G177A	M59I	FALSE	AACACCGATTTCAGAGCTTTGGAATTGTACTCTAGAGACGAGTTGCGTTCTAGCAATGTTTTTGATCTAGAAGACATAATGCGAGAGTTCAATACGTACAAACAGCGCATGGTCCACGTGGAAGGAAAGGTGTTTGATAACGTGCCTGCATATCTTCGTGGCTTGGACGACATGATAAGCGGCCTAGGTTCTGCAGGGAAGGCTTTGGGTGTGGCCATCGGAGCTGTCGGTGGTGCTGTGGCTTCTTTTGTGGAAGGTGTCGTCGGTTTTATCAAGAATCCCTTCGGTTCTTTCACTGTGATTCTCTTTTTGCTTGCGGTACTGGGTGTTATTTACTTGATCTACATGCGGCAAAAGCGCGCG
UCD52	H191	1	NS	G179A	S60N	FALSE	AACACCGATTTCAGAGCTTTGGAATTGTACTCTAGAGACGAGTTGCGTTCTAGCAATGTTTTTGATCTAGAAGACATAATGCGAGAGTTCAATACGTACAAACAGCGCATGGTCCACGTGGAAGGAAAGGTGTTTGATAACGTGCCTGCATATCTTCGTGGCTTGGACGACATGATGAACGGCCTAGGTTCTGCAGGGAAGGCTTTGGGTGTGGCCATCGGAGCTGTCGGTGGTGCTGTGGCTTCTTTTGTGGAAGGTGTCGTCGGTTTTATCAAGAATCCCTTCGGTTCTTTCACTGTGATTCTCTTTTTGCTTGCGGTACTGGGTGTTATTTACTTGATCTACATGCGGCAAAAGCGCGCG
UCD52	H192	1	NS	G182A	G61D	FALSE	AACACCGATTTCAGAGCTTTGGAATTGTACTCTAGAGACGAGTTGCGTTCTAGCAATGTTTTTGATCTAGAAGACATAATGCGAGAGTTCAATACGTACAAACAGCGCATGGTCCACGTGGAAGGAAAGGTGTTTGATAACGTGCCTGCATATCTTCGTGGCTTGGACGACATGATGAGCGACCTAGGTTCTGCAGGGAAGGCTTTGGGTGTGGCCATCGGAGCTGTCGGTGGTGCTGTGGCTTCTTTTGTGGAAGGTGTCGTCGGTTTTATCAAGAATCCCTTCGGTTCTTTCACTGTGATTCTCTTTTTGCTTGCGGTACTGGGTGTTATTTACTTGATCTACATGCGGCAAAAGCGCGCG
UCD52	H193	1	NS	T185C	L62P	FALSE	AACACCGATTTCAGAGCTTTGGAATTGTACTCTAGAGACGAGTTGCGTTCTAGCAATGTTTTTGATCTAGAAGACATAATGCGAGAGTTCAATACGTACAAACAGCGCATGGTCCACGTGGAAGGAAAGGTGTTTGATAACGTGCCTGCATATCTTCGTGGCTTGGACGACATGATGAGCGGCCCAGGTTCTGCAGGGAAGGCTTTGGGTGTGGCCATCGGAGCTGTCGGTGGTGCTGTGGCTTCTTTTGTGGAAGGTGTCGTCGGTTTTATCAAGAATCCCTTCGGTTCTTTCACTGTGATTCTCTTTTTGCTTGCGGTACTGGGTGTTATTTACTTGATCTACATGCGGCAAAAGCGCGCG
UCD52	H195	1	S	T189C	NA	FALSE	AACACCGATTTCAGAGCTTTGGAATTGTACTCTAGAGACGAGTTGCGTTCTAGCAATGTTTTTGATCTAGAAGACATAATGCGAGAGTTCAATACGTACAAACAGCGCATGGTCCACGTGGAAGGAAAGGTGTTTGATAACGTGCCTGCATATCTTCGTGGCTTGGACGACATGATGAGCGGCCTAGGCTCTGCAGGGAAGGCTTTGGGTGTGGCCATCGGAGCTGTCGGTGGTGCTGTGGCTTCTTTTGTGGAAGGTGTCGTCGGTTTTATCAAGAATCCCTTCGGTTCTTTCACTGTGATTCTCTTTTTGCTTGCGGTACTGGGTGTTATTTACTTGATCTACATGCGGCAAAAGCGCGCG
UCD52	H196	1	S	T192C	NA	FALSE	AACACCGATTTCAGAGCTTTGGAATTGTACTCTAGAGACGAGTTGCGTTCTAGCAATGTTTTTGATCTAGAAGACATAATGCGAGAGTTCAATACGTACAAACAGCGCATGGTCCACGTGGAAGGAAAGGTGTTTGATAACGTGCCTGCATATCTTCGTGGCTTGGACGACATGATGAGCGGCCTAGGTTCCGCAGGGAAGGCTTTGGGTGTGGCCATCGGAGCTGTCGGTGGTGCTGTGGCTTCTTTTGTGGAAGGTGTCGTCGGTTTTATCAAGAATCCCTTCGGTTCTTTCACTGTGATTCTCTTTTTGCTTGCGGTACTGGGTGTTATTTACTTGATCTACATGCGGCAAAAGCGCGCG
UCD52	H197	1	NS	G193A	A65T	FALSE	AACACCGATTTCAGAGCTTTGGAATTGTACTCTAGAGACGAGTTGCGTTCTAGCAATGTTTTTGATCTAGAAGACATAATGCGAGAGTTCAATACGTACAAACAGCGCATGGTCCACGTGGAAGGAAAGGTGTTTGATAACGTGCCTGCATATCTTCGTGGCTTGGACGACATGATGAGCGGCCTAGGTTCTACAGGGAAGGCTTTGGGTGTGGCCATCGGAGCTGTCGGTGGTGCTGTGGCTTCTTTTGTGGAAGGTGTCGTCGGTTTTATCAAGAATCCCTTCGGTTCTTTCACTGTGATTCTCTTTTTGCTTGCGGTACTGGGTGTTATTTACTTGATCTACATGCGGCAAAAGCGCGCG
UCD52	H198	1	S	G198A	NA	FALSE	AACACCGATTTCAGAGCTTTGGAATTGTACTCTAGAGACGAGTTGCGTTCTAGCAATGTTTTTGATCTAGAAGACATAATGCGAGAGTTCAATACGTACAAACAGCGCATGGTCCACGTGGAAGGAAAGGTGTTTGATAACGTGCCTGCATATCTTCGTGGCTTGGACGACATGATGAGCGGCCTAGGTTCTGCAGGAAAGGCTTTGGGTGTGGCCATCGGAGCTGTCGGTGGTGCTGTGGCTTCTTTTGTGGAAGGTGTCGTCGGTTTTATCAAGAATCCCTTCGGTTCTTTCACTGTGATTCTCTTTTTGCTTGCGGTACTGGGTGTTATTTACTTGATCTACATGCGGCAAAAGCGCGCG
UCD52	H199	1	S	T204C	NA	FALSE	AACACCGATTTCAGAGCTTTGGAATTGTACTCTAGAGACGAGTTGCGTTCTAGCAATGTTTTTGATCTAGAAGACATAATGCGAGAGTTCAATACGTACAAACAGCGCATGGTCCACGTGGAAGGAAAGGTGTTTGATAACGTGCCTGCATATCTTCGTGGCTTGGACGACATGATGAGCGGCCTAGGTTCTGCAGGGAAGGCCTTGGGTGTGGCCATCGGAGCTGTCGGTGGTGCTGTGGCTTCTTTTGTGGAAGGTGTCGTCGGTTTTATCAAGAATCCCTTCGGTTCTTTCACTGTGATTCTCTTTTTGCTTGCGGTACTGGGTGTTATTTACTTGATCTACATGCGGCAAAAGCGCGCG
UCD52	H200	1	NS	G209A	G70D	FALSE	AACACCGATTTCAGAGCTTTGGAATTGTACTCTAGAGACGAGTTGCGTTCTAGCAATGTTTTTGATCTAGAAGACATAATGCGAGAGTTCAATACGTACAAACAGCGCATGGTCCACGTGGAAGGAAAGGTGTTTGATAACGTGCCTGCATATCTTCGTGGCTTGGACGACATGATGAGCGGCCTAGGTTCTGCAGGGAAGGCTTTGGATGTGGCCATCGGAGCTGTCGGTGGTGCTGTGGCTTCTTTTGTGGAAGGTGTCGTCGGTTTTATCAAGAATCCCTTCGGTTCTTTCACTGTGATTCTCTTTTTGCTTGCGGTACTGGGTGTTATTTACTTGATCTACATGCGGCAAAAGCGCGCG
UCD52	H203	1	NS	T212C	V71A	FALSE	AACACCGATTTCAGAGCTTTGGAATTGTACTCTAGAGACGAGTTGCGTTCTAGCAATGTTTTTGATCTAGAAGACATAATGCGAGAGTTCAATACGTACAAACAGCGCATGGTCCACGTGGAAGGAAAGGTGTTTGATAACGTGCCTGCATATCTTCGTGGCTTGGACGACATGATGAGCGGCCTAGGTTCTGCAGGGAAGGCTTTGGGTGCGGCCATCGGAGCTGTCGGTGGTGCTGTGGCTTCTTTTGTGGAAGGTGTCGTCGGTTTTATCAAGAATCCCTTCGGTTCTTTCACTGTGATTCTCTTTTTGCTTGCGGTACTGGGTGTTATTTACTTGATCTACATGCGGCAAAAGCGCGCG
UCD52	H205	1	NS	G214A	A72T	FALSE	AACACCGATTTCAGAGCTTTGGAATTGTACTCTAGAGACGAGTTGCGTTCTAGCAATGTTTTTGATCTAGAAGACATAATGCGAGAGTTCAATACGTACAAACAGCGCATGGTCCACGTGGAAGGAAAGGTGTTTGATAACGTGCCTGCATATCTTCGTGGCTTGGACGACATGATGAGCGGCCTAGGTTCTGCAGGGAAGGCTTTGGGTGTGACCATCGGAGCTGTCGGTGGTGCTGTGGCTTCTTTTGTGGAAGGTGTCGTCGGTTTTATCAAGAATCCCTTCGGTTCTTTCACTGTGATTCTCTTTTTGCTTGCGGTACTGGGTGTTATTTACTTGATCTACATGCGGCAAAAGCGCGCG
UCD52	H206	1	NS	T218C	I73T	FALSE	AACACCGATTTCAGAGCTTTGGAATTGTACTCTAGAGACGAGTTGCGTTCTAGCAATGTTTTTGATCTAGAAGACATAATGCGAGAGTTCAATACGTACAAACAGCGCATGGTCCACGTGGAAGGAAAGGTGTTTGATAACGTGCCTGCATATCTTCGTGGCTTGGACGACATGATGAGCGGCCTAGGTTCTGCAGGGAAGGCTTTGGGTGTGGCCACCGGAGCTGTCGGTGGTGCTGTGGCTTCTTTTGTGGAAGGTGTCGTCGGTTTTATCAAGAATCCCTTCGGTTCTTTCACTGTGATTCTCTTTTTGCTTGCGGTACTGGGTGTTATTTACTTGATCTACATGCGGCAAAAGCGCGCG
UCD52	H207	1	S	T225C	NA	FALSE	AACACCGATTTCAGAGCTTTGGAATTGTACTCTAGAGACGAGTTGCGTTCTAGCAATGTTTTTGATCTAGAAGACATAATGCGAGAGTTCAATACGTACAAACAGCGCATGGTCCACGTGGAAGGAAAGGTGTTTGATAACGTGCCTGCATATCTTCGTGGCTTGGACGACATGATGAGCGGCCTAGGTTCTGCAGGGAAGGCTTTGGGTGTGGCCATCGGAGCCGTCGGTGGTGCTGTGGCTTCTTTTGTGGAAGGTGTCGTCGGTTTTATCAAGAATCCCTTCGGTTCTTTCACTGTGATTCTCTTTTTGCTTGCGGTACTGGGTGTTATTTACTTGATCTACATGCGGCAAAAGCGCGCG
UCD52	H208	1	NS	G226A	V76I	FALSE	AACACCGATTTCAGAGCTTTGGAATTGTACTCTAGAGACGAGTTGCGTTCTAGCAATGTTTTTGATCTAGAAGACATAATGCGAGAGTTCAATACGTACAAACAGCGCATGGTCCACGTGGAAGGAAAGGTGTTTGATAACGTGCCTGCATATCTTCGTGGCTTGGACGACATGATGAGCGGCCTAGGTTCTGCAGGGAAGGCTTTGGGTGTGGCCATCGGAGCTATCGGTGGTGCTGTGGCTTCTTTTGTGGAAGGTGTCGTCGGTTTTATCAAGAATCCCTTCGGTTCTTTCACTGTGATTCTCTTTTTGCTTGCGGTACTGGGTGTTATTTACTTGATCTACATGCGGCAAAAGCGCGCG
UCD52	H210	1	NS	G229A	G77S	FALSE	AACACCGATTTCAGAGCTTTGGAATTGTACTCTAGAGACGAGTTGCGTTCTAGCAATGTTTTTGATCTAGAAGACATAATGCGAGAGTTCAATACGTACAAACAGCGCATGGTCCACGTGGAAGGAAAGGTGTTTGATAACGTGCCTGCATATCTTCGTGGCTTGGACGACATGATGAGCGGCCTAGGTTCTGCAGGGAAGGCTTTGGGTGTGGCCATCGGAGCTGTCAGTGGTGCTGTGGCTTCTTTTGTGGAAGGTGTCGTCGGTTTTATCAAGAATCCCTTCGGTTCTTTCACTGTGATTCTCTTTTTGCTTGCGGTACTGGGTGTTATTTACTTGATCTACATGCGGCAAAAGCGCGCG
UCD52	H211	1	S	T234C	NA	FALSE	AACACCGATTTCAGAGCTTTGGAATTGTACTCTAGAGACGAGTTGCGTTCTAGCAATGTTTTTGATCTAGAAGACATAATGCGAGAGTTCAATACGTACAAACAGCGCATGGTCCACGTGGAAGGAAAGGTGTTTGATAACGTGCCTGCATATCTTCGTGGCTTGGACGACATGATGAGCGGCCTAGGTTCTGCAGGGAAGGCTTTGGGTGTGGCCATCGGAGCTGTCGGTGGCGCTGTGGCTTCTTTTGTGGAAGGTGTCGTCGGTTTTATCAAGAATCCCTTCGGTTCTTTCACTGTGATTCTCTTTTTGCTTGCGGTACTGGGTGTTATTTACTTGATCTACATGCGGCAAAAGCGCGCG
UCD52	H212	1	S	T234A	NA	FALSE	AACACCGATTTCAGAGCTTTGGAATTGTACTCTAGAGACGAGTTGCGTTCTAGCAATGTTTTTGATCTAGAAGACATAATGCGAGAGTTCAATACGTACAAACAGCGCATGGTCCACGTGGAAGGAAAGGTGTTTGATAACGTGCCTGCATATCTTCGTGGCTTGGACGACATGATGAGCGGCCTAGGTTCTGCAGGGAAGGCTTTGGGTGTGGCCATCGGAGCTGTCGGTGGAGCTGTGGCTTCTTTTGTGGAAGGTGTCGTCGGTTTTATCAAGAATCCCTTCGGTTCTTTCACTGTGATTCTCTTTTTGCTTGCGGTACTGGGTGTTATTTACTTGATCTACATGCGGCAAAAGCGCGCG
UCD52	H213	1	S	T237C	NA	FALSE	AACACCGATTTCAGAGCTTTGGAATTGTACTCTAGAGACGAGTTGCGTTCTAGCAATGTTTTTGATCTAGAAGACATAATGCGAGAGTTCAATACGTACAAACAGCGCATGGTCCACGTGGAAGGAAAGGTGTTTGATAACGTGCCTGCATATCTTCGTGGCTTGGACGACATGATGAGCGGCCTAGGTTCTGCAGGGAAGGCTTTGGGTGTGGCCATCGGAGCTGTCGGTGGTGCCGTGGCTTCTTTTGTGGAAGGTGTCGTCGGTTTTATCAAGAATCCCTTCGGTTCTTTCACTGTGATTCTCTTTTTGCTTGCGGTACTGGGTGTTATTTACTTGATCTACATGCGGCAAAAGCGCGCG
UCD52	H214	1	NS	T239C	V80A	FALSE	AACACCGATTTCAGAGCTTTGGAATTGTACTCTAGAGACGAGTTGCGTTCTAGCAATGTTTTTGATCTAGAAGACATAATGCGAGAGTTCAATACGTACAAACAGCGCATGGTCCACGTGGAAGGAAAGGTGTTTGATAACGTGCCTGCATATCTTCGTGGCTTGGACGACATGATGAGCGGCCTAGGTTCTGCAGGGAAGGCTTTGGGTGTGGCCATCGGAGCTGTCGGTGGTGCTGCGGCTTCTTTTGTGGAAGGTGTCGTCGGTTTTATCAAGAATCCCTTCGGTTCTTTCACTGTGATTCTCTTTTTGCTTGCGGTACTGGGTGTTATTTACTTGATCTACATGCGGCAAAAGCGCGCG
UCD52	H216	1	S	G240A	NA	FALSE	AACACCGATTTCAGAGCTTTGGAATTGTACTCTAGAGACGAGTTGCGTTCTAGCAATGTTTTTGATCTAGAAGACATAATGCGAGAGTTCAATACGTACAAACAGCGCATGGTCCACGTGGAAGGAAAGGTGTTTGATAACGTGCCTGCATATCTTCGTGGCTTGGACGACATGATGAGCGGCCTAGGTTCTGCAGGGAAGGCTTTGGGTGTGGCCATCGGAGCTGTCGGTGGTGCTGTAGCTTCTTTTGTGGAAGGTGTCGTCGGTTTTATCAAGAATCCCTTCGGTTCTTTCACTGTGATTCTCTTTTTGCTTGCGGTACTGGGTGTTATTTACTTGATCTACATGCGGCAAAAGCGCGCG
UCD52	H217	1	S	T243C	NA	FALSE	AACACCGATTTCAGAGCTTTGGAATTGTACTCTAGAGACGAGTTGCGTTCTAGCAATGTTTTTGATCTAGAAGACATAATGCGAGAGTTCAATACGTACAAACAGCGCATGGTCCACGTGGAAGGAAAGGTGTTTGATAACGTGCCTGCATATCTTCGTGGCTTGGACGACATGATGAGCGGCCTAGGTTCTGCAGGGAAGGCTTTGGGTGTGGCCATCGGAGCTGTCGGTGGTGCTGTGGCCTCTTTTGTGGAAGGTGTCGTCGGTTTTATCAAGAATCCCTTCGGTTCTTTCACTGTGATTCTCTTTTTGCTTGCGGTACTGGGTGTTATTTACTTGATCTACATGCGGCAAAAGCGCGCG
UCD52	H218	1	S	T246C	NA	FALSE	AACACCGATTTCAGAGCTTTGGAATTGTACTCTAGAGACGAGTTGCGTTCTAGCAATGTTTTTGATCTAGAAGACATAATGCGAGAGTTCAATACGTACAAACAGCGCATGGTCCACGTGGAAGGAAAGGTGTTTGATAACGTGCCTGCATATCTTCGTGGCTTGGACGACATGATGAGCGGCCTAGGTTCTGCAGGGAAGGCTTTGGGTGTGGCCATCGGAGCTGTCGGTGGTGCTGTGGCTTCCTTTGTGGAAGGTGTCGTCGGTTTTATCAAGAATCCCTTCGGTTCTTTCACTGTGATTCTCTTTTTGCTTGCGGTACTGGGTGTTATTTACTTGATCTACATGCGGCAAAAGCGCGCG
UCD52	H220	1	NS	T251C	V84A	FALSE	AACACCGATTTCAGAGCTTTGGAATTGTACTCTAGAGACGAGTTGCGTTCTAGCAATGTTTTTGATCTAGAAGACATAATGCGAGAGTTCAATACGTACAAACAGCGCATGGTCCACGTGGAAGGAAAGGTGTTTGATAACGTGCCTGCATATCTTCGTGGCTTGGACGACATGATGAGCGGCCTAGGTTCTGCAGGGAAGGCTTTGGGTGTGGCCATCGGAGCTGTCGGTGGTGCTGTGGCTTCTTTTGCGGAAGGTGTCGTCGGTTTTATCAAGAATCCCTTCGGTTCTTTCACTGTGATTCTCTTTTTGCTTGCGGTACTGGGTGTTATTTACTTGATCTACATGCGGCAAAAGCGCGCG
UCD52	H221	1	NS	G256A	G86S	FALSE	AACACCGATTTCAGAGCTTTGGAATTGTACTCTAGAGACGAGTTGCGTTCTAGCAATGTTTTTGATCTAGAAGACATAATGCGAGAGTTCAATACGTACAAACAGCGCATGGTCCACGTGGAAGGAAAGGTGTTTGATAACGTGCCTGCATATCTTCGTGGCTTGGACGACATGATGAGCGGCCTAGGTTCTGCAGGGAAGGCTTTGGGTGTGGCCATCGGAGCTGTCGGTGGTGCTGTGGCTTCTTTTGTGGAAAGTGTCGTCGGTTTTATCAAGAATCCCTTCGGTTCTTTCACTGTGATTCTCTTTTTGCTTGCGGTACTGGGTGTTATTTACTTGATCTACATGCGGCAAAAGCGCGCG
UCD52	H222	1	S	T258C	NA	FALSE	AACACCGATTTCAGAGCTTTGGAATTGTACTCTAGAGACGAGTTGCGTTCTAGCAATGTTTTTGATCTAGAAGACATAATGCGAGAGTTCAATACGTACAAACAGCGCATGGTCCACGTGGAAGGAAAGGTGTTTGATAACGTGCCTGCATATCTTCGTGGCTTGGACGACATGATGAGCGGCCTAGGTTCTGCAGGGAAGGCTTTGGGTGTGGCCATCGGAGCTGTCGGTGGTGCTGTGGCTTCTTTTGTGGAAGGCGTCGTCGGTTTTATCAAGAATCCCTTCGGTTCTTTCACTGTGATTCTCTTTTTGCTTGCGGTACTGGGTGTTATTTACTTGATCTACATGCGGCAAAAGCGCGCG
UCD52	H223	1	NS	T260C	V87A	FALSE	AACACCGATTTCAGAGCTTTGGAATTGTACTCTAGAGACGAGTTGCGTTCTAGCAATGTTTTTGATCTAGAAGACATAATGCGAGAGTTCAATACGTACAAACAGCGCATGGTCCACGTGGAAGGAAAGGTGTTTGATAACGTGCCTGCATATCTTCGTGGCTTGGACGACATGATGAGCGGCCTAGGTTCTGCAGGGAAGGCTTTGGGTGTGGCCATCGGAGCTGTCGGTGGTGCTGTGGCTTCTTTTGTGGAAGGTGCCGTCGGTTTTATCAAGAATCCCTTCGGTTCTTTCACTGTGATTCTCTTTTTGCTTGCGGTACTGGGTGTTATTTACTTGATCTACATGCGGCAAAAGCGCGCG
UCD52	H224	1	NS	T263C	V88A	FALSE	AACACCGATTTCAGAGCTTTGGAATTGTACTCTAGAGACGAGTTGCGTTCTAGCAATGTTTTTGATCTAGAAGACATAATGCGAGAGTTCAATACGTACAAACAGCGCATGGTCCACGTGGAAGGAAAGGTGTTTGATAACGTGCCTGCATATCTTCGTGGCTTGGACGACATGATGAGCGGCCTAGGTTCTGCAGGGAAGGCTTTGGGTGTGGCCATCGGAGCTGTCGGTGGTGCTGTGGCTTCTTTTGTGGAAGGTGTCGCCGGTTTTATCAAGAATCCCTTCGGTTCTTTCACTGTGATTCTCTTTTTGCTTGCGGTACTGGGTGTTATTTACTTGATCTACATGCGGCAAAAGCGCGCG
UCD52	H226	1	S	T267C	NA	FALSE	AACACCGATTTCAGAGCTTTGGAATTGTACTCTAGAGACGAGTTGCGTTCTAGCAATGTTTTTGATCTAGAAGACATAATGCGAGAGTTCAATACGTACAAACAGCGCATGGTCCACGTGGAAGGAAAGGTGTTTGATAACGTGCCTGCATATCTTCGTGGCTTGGACGACATGATGAGCGGCCTAGGTTCTGCAGGGAAGGCTTTGGGTGTGGCCATCGGAGCTGTCGGTGGTGCTGTGGCTTCTTTTGTGGAAGGTGTCGTCGGCTTTATCAAGAATCCCTTCGGTTCTTTCACTGTGATTCTCTTTTTGCTTGCGGTACTGGGTGTTATTTACTTGATCTACATGCGGCAAAAGCGCGCG
UCD52	H227	1	NS	T268C	F90L	FALSE	AACACCGATTTCAGAGCTTTGGAATTGTACTCTAGAGACGAGTTGCGTTCTAGCAATGTTTTTGATCTAGAAGACATAATGCGAGAGTTCAATACGTACAAACAGCGCATGGTCCACGTGGAAGGAAAGGTGTTTGATAACGTGCCTGCATATCTTCGTGGCTTGGACGACATGATGAGCGGCCTAGGTTCTGCAGGGAAGGCTTTGGGTGTGGCCATCGGAGCTGTCGGTGGTGCTGTGGCTTCTTTTGTGGAAGGTGTCGTCGGTCTTATCAAGAATCCCTTCGGTTCTTTCACTGTGATTCTCTTTTTGCTTGCGGTACTGGGTGTTATTTACTTGATCTACATGCGGCAAAAGCGCGCG
UCD52	H282	1	S	T270C	NA	FALSE	AACACCGATTTCAGAGCTTTGGAATTGTACTCTAGAGACGAGTTGCGTTCTAGCAATGTTTTTGATCTAGAAGACATAATGCGAGAGTTCAATACGTACAAACAGCGCATGGTCCACGTGGAAGGAAAGGTGTTTGATAACGTGCCTGCATATCTTCGTGGCTTGGACGACATGATGAGCGGCCTAGGTTCTGCAGGGAAGGCTTTGGGTGTGGCCATCGGAGCTGTCGGTGGTGCTGTGGCTTCTTTTGTGGAAGGTGTCGTCGGTTTCATCAAGAATCCCTTCGGTTCTTTCACTGTGATTCTCTTTTTGCTTGCGGTACTGGGTGTTATTTACTTGATCTACATGCGGCAAAAGCGCGCG
UCD52	H295	1	S	G276A	NA	FALSE	AACACCGATTTCAGAGCTTTGGAATTGTACTCTAGAGACGAGTTGCGTTCTAGCAATGTTTTTGATCTAGAAGACATAATGCGAGAGTTCAATACGTACAAACAGCGCATGGTCCACGTGGAAGGAAAGGTGTTTGATAACGTGCCTGCATATCTTCGTGGCTTGGACGACATGATGAGCGGCCTAGGTTCTGCAGGGAAGGCTTTGGGTGTGGCCATCGGAGCTGTCGGTGGTGCTGTGGCTTCTTTTGTGGAAGGTGTCGTCGGTTTTATCAAAAATCCCTTCGGTTCTTTCACTGTGATTCTCTTTTTGCTTGCGGTACTGGGTGTTATTTACTTGATCTACATGCGGCAAAAGCGCGCG
UCD52	H298	1	NS	T289C	S97P	FALSE	AACACCGATTTCAGAGCTTTGGAATTGTACTCTAGAGACGAGTTGCGTTCTAGCAATGTTTTTGATCTAGAAGACATAATGCGAGAGTTCAATACGTACAAACAGCGCATGGTCCACGTGGAAGGAAAGGTGTTTGATAACGTGCCTGCATATCTTCGTGGCTTGGACGACATGATGAGCGGCCTAGGTTCTGCAGGGAAGGCTTTGGGTGTGGCCATCGGAGCTGTCGGTGGTGCTGTGGCTTCTTTTGTGGAAGGTGTCGTCGGTTTTATCAAGAATCCCTTCGGTCCTTTCACTGTGATTCTCTTTTTGCTTGCGGTACTGGGTGTTATTTACTTGATCTACATGCGGCAAAAGCGCGCG
UCD52	H299	1	S	T291C	NA	FALSE	AACACCGATTTCAGAGCTTTGGAATTGTACTCTAGAGACGAGTTGCGTTCTAGCAATGTTTTTGATCTAGAAGACATAATGCGAGAGTTCAATACGTACAAACAGCGCATGGTCCACGTGGAAGGAAAGGTGTTTGATAACGTGCCTGCATATCTTCGTGGCTTGGACGACATGATGAGCGGCCTAGGTTCTGCAGGGAAGGCTTTGGGTGTGGCCATCGGAGCTGTCGGTGGTGCTGTGGCTTCTTTTGTGGAAGGTGTCGTCGGTTTTATCAAGAATCCCTTCGGTTCCTTCACTGTGATTCTCTTTTTGCTTGCGGTACTGGGTGTTATTTACTTGATCTACATGCGGCAAAAGCGCGCG
UCD52	H300	1	NS	T292C	F98L	FALSE	AACACCGATTTCAGAGCTTTGGAATTGTACTCTAGAGACGAGTTGCGTTCTAGCAATGTTTTTGATCTAGAAGACATAATGCGAGAGTTCAATACGTACAAACAGCGCATGGTCCACGTGGAAGGAAAGGTGTTTGATAACGTGCCTGCATATCTTCGTGGCTTGGACGACATGATGAGCGGCCTAGGTTCTGCAGGGAAGGCTTTGGGTGTGGCCATCGGAGCTGTCGGTGGTGCTGTGGCTTCTTTTGTGGAAGGTGTCGTCGGTTTTATCAAGAATCCCTTCGGTTCTCTCACTGTGATTCTCTTTTTGCTTGCGGTACTGGGTGTTATTTACTTGATCTACATGCGGCAAAAGCGCGCG
UCD52	H302	1	NS	T299C	V100A	FALSE	AACACCGATTTCAGAGCTTTGGAATTGTACTCTAGAGACGAGTTGCGTTCTAGCAATGTTTTTGATCTAGAAGACATAATGCGAGAGTTCAATACGTACAAACAGCGCATGGTCCACGTGGAAGGAAAGGTGTTTGATAACGTGCCTGCATATCTTCGTGGCTTGGACGACATGATGAGCGGCCTAGGTTCTGCAGGGAAGGCTTTGGGTGTGGCCATCGGAGCTGTCGGTGGTGCTGTGGCTTCTTTTGTGGAAGGTGTCGTCGGTTTTATCAAGAATCCCTTCGGTTCTTTCACTGCGATTCTCTTTTTGCTTGCGGTACTGGGTGTTATTTACTTGATCTACATGCGGCAAAAGCGCGCG
UCD52	H304	1	NS	T302C	I101T	FALSE	AACACCGATTTCAGAGCTTTGGAATTGTACTCTAGAGACGAGTTGCGTTCTAGCAATGTTTTTGATCTAGAAGACATAATGCGAGAGTTCAATACGTACAAACAGCGCATGGTCCACGTGGAAGGAAAGGTGTTTGATAACGTGCCTGCATATCTTCGTGGCTTGGACGACATGATGAGCGGCCTAGGTTCTGCAGGGAAGGCTTTGGGTGTGGCCATCGGAGCTGTCGGTGGTGCTGTGGCTTCTTTTGTGGAAGGTGTCGTCGGTTTTATCAAGAATCCCTTCGGTTCTTTCACTGTGACTCTCTTTTTGCTTGCGGTACTGGGTGTTATTTACTTGATCTACATGCGGCAAAAGCGCGCG
UCD52	H306	1	S	T303C	NA	FALSE	AACACCGATTTCAGAGCTTTGGAATTGTACTCTAGAGACGAGTTGCGTTCTAGCAATGTTTTTGATCTAGAAGACATAATGCGAGAGTTCAATACGTACAAACAGCGCATGGTCCACGTGGAAGGAAAGGTGTTTGATAACGTGCCTGCATATCTTCGTGGCTTGGACGACATGATGAGCGGCCTAGGTTCTGCAGGGAAGGCTTTGGGTGTGGCCATCGGAGCTGTCGGTGGTGCTGTGGCTTCTTTTGTGGAAGGTGTCGTCGGTTTTATCAAGAATCCCTTCGGTTCTTTCACTGTGATCCTCTTTTTGCTTGCGGTACTGGGTGTTATTTACTTGATCTACATGCGGCAAAAGCGCGCG
UCD52	H307	1	NS	T305C	L102P	FALSE	AACACCGATTTCAGAGCTTTGGAATTGTACTCTAGAGACGAGTTGCGTTCTAGCAATGTTTTTGATCTAGAAGACATAATGCGAGAGTTCAATACGTACAAACAGCGCATGGTCCACGTGGAAGGAAAGGTGTTTGATAACGTGCCTGCATATCTTCGTGGCTTGGACGACATGATGAGCGGCCTAGGTTCTGCAGGGAAGGCTTTGGGTGTGGCCATCGGAGCTGTCGGTGGTGCTGTGGCTTCTTTTGTGGAAGGTGTCGTCGGTTTTATCAAGAATCCCTTCGGTTCTTTCACTGTGATTCCCTTTTTGCTTGCGGTACTGGGTGTTATTTACTTGATCTACATGCGGCAAAAGCGCGCG
UCD52	H310	1	NS	T308C	F103S	FALSE	AACACCGATTTCAGAGCTTTGGAATTGTACTCTAGAGACGAGTTGCGTTCTAGCAATGTTTTTGATCTAGAAGACATAATGCGAGAGTTCAATACGTACAAACAGCGCATGGTCCACGTGGAAGGAAAGGTGTTTGATAACGTGCCTGCATATCTTCGTGGCTTGGACGACATGATGAGCGGCCTAGGTTCTGCAGGGAAGGCTTTGGGTGTGGCCATCGGAGCTGTCGGTGGTGCTGTGGCTTCTTTTGTGGAAGGTGTCGTCGGTTTTATCAAGAATCCCTTCGGTTCTTTCACTGTGATTCTCTCTTTGCTTGCGGTACTGGGTGTTATTTACTTGATCTACATGCGGCAAAAGCGCGCG
UCD52	H312	1	S	T309C	NA	FALSE	AACACCGATTTCAGAGCTTTGGAATTGTACTCTAGAGACGAGTTGCGTTCTAGCAATGTTTTTGATCTAGAAGACATAATGCGAGAGTTCAATACGTACAAACAGCGCATGGTCCACGTGGAAGGAAAGGTGTTTGATAACGTGCCTGCATATCTTCGTGGCTTGGACGACATGATGAGCGGCCTAGGTTCTGCAGGGAAGGCTTTGGGTGTGGCCATCGGAGCTGTCGGTGGTGCTGTGGCTTCTTTTGTGGAAGGTGTCGTCGGTTTTATCAAGAATCCCTTCGGTTCTTTCACTGTGATTCTCTTCTTGCTTGCGGTACTGGGTGTTATTTACTTGATCTACATGCGGCAAAAGCGCGCG
UCD52	H313	1	NS	T314C	L105P	FALSE	AACACCGATTTCAGAGCTTTGGAATTGTACTCTAGAGACGAGTTGCGTTCTAGCAATGTTTTTGATCTAGAAGACATAATGCGAGAGTTCAATACGTACAAACAGCGCATGGTCCACGTGGAAGGAAAGGTGTTTGATAACGTGCCTGCATATCTTCGTGGCTTGGACGACATGATGAGCGGCCTAGGTTCTGCAGGGAAGGCTTTGGGTGTGGCCATCGGAGCTGTCGGTGGTGCTGTGGCTTCTTTTGTGGAAGGTGTCGTCGGTTTTATCAAGAATCCCTTCGGTTCTTTCACTGTGATTCTCTTTTTGCCTGCGGTACTGGGTGTTATTTACTTGATCTACATGCGGCAAAAGCGCGCG
UCD52	H314	1	S	T315C	NA	FALSE	AACACCGATTTCAGAGCTTTGGAATTGTACTCTAGAGACGAGTTGCGTTCTAGCAATGTTTTTGATCTAGAAGACATAATGCGAGAGTTCAATACGTACAAACAGCGCATGGTCCACGTGGAAGGAAAGGTGTTTGATAACGTGCCTGCATATCTTCGTGGCTTGGACGACATGATGAGCGGCCTAGGTTCTGCAGGGAAGGCTTTGGGTGTGGCCATCGGAGCTGTCGGTGGTGCTGTGGCTTCTTTTGTGGAAGGTGTCGTCGGTTTTATCAAGAATCCCTTCGGTTCTTTCACTGTGATTCTCTTTTTGCTCGCGGTACTGGGTGTTATTTACTTGATCTACATGCGGCAAAAGCGCGCG
UCD52	H315	1	NS	G316A	A106T	FALSE	AACACCGATTTCAGAGCTTTGGAATTGTACTCTAGAGACGAGTTGCGTTCTAGCAATGTTTTTGATCTAGAAGACATAATGCGAGAGTTCAATACGTACAAACAGCGCATGGTCCACGTGGAAGGAAAGGTGTTTGATAACGTGCCTGCATATCTTCGTGGCTTGGACGACATGATGAGCGGCCTAGGTTCTGCAGGGAAGGCTTTGGGTGTGGCCATCGGAGCTGTCGGTGGTGCTGTGGCTTCTTTTGTGGAAGGTGTCGTCGGTTTTATCAAGAATCCCTTCGGTTCTTTCACTGTGATTCTCTTTTTGCTTACGGTACTGGGTGTTATTTACTTGATCTACATGCGGCAAAAGCGCGCG
UCD52	H323	1	S	G324A	NA	FALSE	AACACCGATTTCAGAGCTTTGGAATTGTACTCTAGAGACGAGTTGCGTTCTAGCAATGTTTTTGATCTAGAAGACATAATGCGAGAGTTCAATACGTACAAACAGCGCATGGTCCACGTGGAAGGAAAGGTGTTTGATAACGTGCCTGCATATCTTCGTGGCTTGGACGACATGATGAGCGGCCTAGGTTCTGCAGGGAAGGCTTTGGGTGTGGCCATCGGAGCTGTCGGTGGTGCTGTGGCTTCTTTTGTGGAAGGTGTCGTCGGTTTTATCAAGAATCCCTTCGGTTCTTTCACTGTGATTCTCTTTTTGCTTGCGGTACTAGGTGTTATTTACTTGATCTACATGCGGCAAAAGCGCGCG
UCD52	H324	1	S	T327C	NA	FALSE	AACACCGATTTCAGAGCTTTGGAATTGTACTCTAGAGACGAGTTGCGTTCTAGCAATGTTTTTGATCTAGAAGACATAATGCGAGAGTTCAATACGTACAAACAGCGCATGGTCCACGTGGAAGGAAAGGTGTTTGATAACGTGCCTGCATATCTTCGTGGCTTGGACGACATGATGAGCGGCCTAGGTTCTGCAGGGAAGGCTTTGGGTGTGGCCATCGGAGCTGTCGGTGGTGCTGTGGCTTCTTTTGTGGAAGGTGTCGTCGGTTTTATCAAGAATCCCTTCGGTTCTTTCACTGTGATTCTCTTTTTGCTTGCGGTACTGGGCGTTATTTACTTGATCTACATGCGGCAAAAGCGCGCG
UCD52	H326	1	NS	T329C	V110A	FALSE	AACACCGATTTCAGAGCTTTGGAATTGTACTCTAGAGACGAGTTGCGTTCTAGCAATGTTTTTGATCTAGAAGACATAATGCGAGAGTTCAATACGTACAAACAGCGCATGGTCCACGTGGAAGGAAAGGTGTTTGATAACGTGCCTGCATATCTTCGTGGCTTGGACGACATGATGAGCGGCCTAGGTTCTGCAGGGAAGGCTTTGGGTGTGGCCATCGGAGCTGTCGGTGGTGCTGTGGCTTCTTTTGTGGAAGGTGTCGTCGGTTTTATCAAGAATCCCTTCGGTTCTTTCACTGTGATTCTCTTTTTGCTTGCGGTACTGGGTGCTATTTACTTGATCTACATGCGGCAAAAGCGCGCG
UCD52	H327	1	NS	T332C	I111T	FALSE	AACACCGATTTCAGAGCTTTGGAATTGTACTCTAGAGACGAGTTGCGTTCTAGCAATGTTTTTGATCTAGAAGACATAATGCGAGAGTTCAATACGTACAAACAGCGCATGGTCCACGTGGAAGGAAAGGTGTTTGATAACGTGCCTGCATATCTTCGTGGCTTGGACGACATGATGAGCGGCCTAGGTTCTGCAGGGAAGGCTTTGGGTGTGGCCATCGGAGCTGTCGGTGGTGCTGTGGCTTCTTTTGTGGAAGGTGTCGTCGGTTTTATCAAGAATCCCTTCGGTTCTTTCACTGTGATTCTCTTTTTGCTTGCGGTACTGGGTGTTACTTACTTGATCTACATGCGGCAAAAGCGCGCG
UCD52	H328	1	S	T337C	NA	FALSE	AACACCGATTTCAGAGCTTTGGAATTGTACTCTAGAGACGAGTTGCGTTCTAGCAATGTTTTTGATCTAGAAGACATAATGCGAGAGTTCAATACGTACAAACAGCGCATGGTCCACGTGGAAGGAAAGGTGTTTGATAACGTGCCTGCATATCTTCGTGGCTTGGACGACATGATGAGCGGCCTAGGTTCTGCAGGGAAGGCTTTGGGTGTGGCCATCGGAGCTGTCGGTGGTGCTGTGGCTTCTTTTGTGGAAGGTGTCGTCGGTTTTATCAAGAATCCCTTCGGTTCTTTCACTGTGATTCTCTTTTTGCTTGCGGTACTGGGTGTTATTTACCTGATCTACATGCGGCAAAAGCGCGCG
UCD52	H330	1	NS	T338C	L113S	FALSE	AACACCGATTTCAGAGCTTTGGAATTGTACTCTAGAGACGAGTTGCGTTCTAGCAATGTTTTTGATCTAGAAGACATAATGCGAGAGTTCAATACGTACAAACAGCGCATGGTCCACGTGGAAGGAAAGGTGTTTGATAACGTGCCTGCATATCTTCGTGGCTTGGACGACATGATGAGCGGCCTAGGTTCTGCAGGGAAGGCTTTGGGTGTGGCCATCGGAGCTGTCGGTGGTGCTGTGGCTTCTTTTGTGGAAGGTGTCGTCGGTTTTATCAAGAATCCCTTCGGTTCTTTCACTGTGATTCTCTTTTTGCTTGCGGTACTGGGTGTTATTTACTCGATCTACATGCGGCAAAAGCGCGCG
UCD52	H333	1	S	G339A	NA	FALSE	AACACCGATTTCAGAGCTTTGGAATTGTACTCTAGAGACGAGTTGCGTTCTAGCAATGTTTTTGATCTAGAAGACATAATGCGAGAGTTCAATACGTACAAACAGCGCATGGTCCACGTGGAAGGAAAGGTGTTTGATAACGTGCCTGCATATCTTCGTGGCTTGGACGACATGATGAGCGGCCTAGGTTCTGCAGGGAAGGCTTTGGGTGTGGCCATCGGAGCTGTCGGTGGTGCTGTGGCTTCTTTTGTGGAAGGTGTCGTCGGTTTTATCAAGAATCCCTTCGGTTCTTTCACTGTGATTCTCTTTTTGCTTGCGGTACTGGGTGTTATTTACTTAATCTACATGCGGCAAAAGCGCGCG
UCD52	H376	1	NS	T341C	I114T	FALSE	AACACCGATTTCAGAGCTTTGGAATTGTACTCTAGAGACGAGTTGCGTTCTAGCAATGTTTTTGATCTAGAAGACATAATGCGAGAGTTCAATACGTACAAACAGCGCATGGTCCACGTGGAAGGAAAGGTGTTTGATAACGTGCCTGCATATCTTCGTGGCTTGGACGACATGATGAGCGGCCTAGGTTCTGCAGGGAAGGCTTTGGGTGTGGCCATCGGAGCTGTCGGTGGTGCTGTGGCTTCTTTTGTGGAAGGTGTCGTCGGTTTTATCAAGAATCCCTTCGGTTCTTTCACTGTGATTCTCTTTTTGCTTGCGGTACTGGGTGTTATTTACTTGACCTACATGCGGCAAAAGCGCGCG
UCD52	H377	1	S	C342A	NA	FALSE	AACACCGATTTCAGAGCTTTGGAATTGTACTCTAGAGACGAGTTGCGTTCTAGCAATGTTTTTGATCTAGAAGACATAATGCGAGAGTTCAATACGTACAAACAGCGCATGGTCCACGTGGAAGGAAAGGTGTTTGATAACGTGCCTGCATATCTTCGTGGCTTGGACGACATGATGAGCGGCCTAGGTTCTGCAGGGAAGGCTTTGGGTGTGGCCATCGGAGCTGTCGGTGGTGCTGTGGCTTCTTTTGTGGAAGGTGTCGTCGGTTTTATCAAGAATCCCTTCGGTTCTTTCACTGTGATTCTCTTTTTGCTTGCGGTACTGGGTGTTATTTACTTGATATACATGCGGCAAAAGCGCGCG
UCD52	H378	1	NS	T343C	Y115H	FALSE	AACACCGATTTCAGAGCTTTGGAATTGTACTCTAGAGACGAGTTGCGTTCTAGCAATGTTTTTGATCTAGAAGACATAATGCGAGAGTTCAATACGTACAAACAGCGCATGGTCCACGTGGAAGGAAAGGTGTTTGATAACGTGCCTGCATATCTTCGTGGCTTGGACGACATGATGAGCGGCCTAGGTTCTGCAGGGAAGGCTTTGGGTGTGGCCATCGGAGCTGTCGGTGGTGCTGTGGCTTCTTTTGTGGAAGGTGTCGTCGGTTTTATCAAGAATCCCTTCGGTTCTTTCACTGTGATTCTCTTTTTGCTTGCGGTACTGGGTGTTATTTACTTGATCCACATGCGGCAAAAGCGCGCG
UCD52	H380	1	NS	T347C	M116T	FALSE	AACACCGATTTCAGAGCTTTGGAATTGTACTCTAGAGACGAGTTGCGTTCTAGCAATGTTTTTGATCTAGAAGACATAATGCGAGAGTTCAATACGTACAAACAGCGCATGGTCCACGTGGAAGGAAAGGTGTTTGATAACGTGCCTGCATATCTTCGTGGCTTGGACGACATGATGAGCGGCCTAGGTTCTGCAGGGAAGGCTTTGGGTGTGGCCATCGGAGCTGTCGGTGGTGCTGTGGCTTCTTTTGTGGAAGGTGTCGTCGGTTTTATCAAGAATCCCTTCGGTTCTTTCACTGTGATTCTCTTTTTGCTTGCGGTACTGGGTGTTATTTACTTGATCTACACGCGGCAAAAGCGCGCG
UCD52	H383	1	NS	G359A	R120H	FALSE	AACACCGATTTCAGAGCTTTGGAATTGTACTCTAGAGACGAGTTGCGTTCTAGCAATGTTTTTGATCTAGAAGACATAATGCGAGAGTTCAATACGTACAAACAGCGCATGGTCCACGTGGAAGGAAAGGTGTTTGATAACGTGCCTGCATATCTTCGTGGCTTGGACGACATGATGAGCGGCCTAGGTTCTGCAGGGAAGGCTTTGGGTGTGGCCATCGGAGCTGTCGGTGGTGCTGTGGCTTCTTTTGTGGAAGGTGTCGTCGGTTTTATCAAGAATCCCTTCGGTTCTTTCACTGTGATTCTCTTTTTGCTTGCGGTACTGGGTGTTATTTACTTGATCTACATGCGGCAAAAGCACGCG
UCD52	H385	1	S	G363A	NA	FALSE	AACACCGATTTCAGAGCTTTGGAATTGTACTCTAGAGACGAGTTGCGTTCTAGCAATGTTTTTGATCTAGAAGACATAATGCGAGAGTTCAATACGTACAAACAGCGCATGGTCCACGTGGAAGGAAAGGTGTTTGATAACGTGCCTGCATATCTTCGTGGCTTGGACGACATGATGAGCGGCCTAGGTTCTGCAGGGAAGGCTTTGGGTGTGGCCATCGGAGCTGTCGGTGGTGCTGTGGCTTCTTTTGTGGAAGGTGTCGTCGGTTTTATCAAGAATCCCTTCGGTTCTTTCACTGTGATTCTCTTTTTGCTTGCGGTACTGGGTGTTATTTACTTGATCTACATGCGGCAAAAGCGCGCA
UCD52	H12	2	NS	T131C,A356G	V44A,K119R	FALSE	AACACCGATTTCAGAGCTTTGGAATTGTACTCTAGAGACGAGTTGCGTTCTAGCAATGTTTTTGATCTAGAAGACATAATGCGAGAGTTCAATACGTACAAACAGCGCATGGTCCACGTGGAAGGAAAGGCGTTTGATAACGTGCCTGCATATCTTCGTGGCTTGGACGACATGATGAGCGGCCTAGGTTCTGCAGGGAAGGCTTTGGGTGTGGCCATCGGAGCTGTCGGTGGTGCTGTGGCTTCTTTTGTGGAAGGTGTCGTCGGTTTTATCAAGAATCCCTTCGGTTCTTTCACTGTGATTCTCTTTTTGCTTGCGGTACTGGGTGTTATTTACTTGATCTACATGCGGCAAAGGCGCGCG
UCD52	H17	2	NS	T270C,A353G	Q118R	FALSE	AACACCGATTTCAGAGCTTTGGAATTGTACTCTAGAGACGAGTTGCGTTCTAGCAATGTTTTTGATCTAGAAGACATAATGCGAGAGTTCAATACGTACAAACAGCGCATGGTCCACGTGGAAGGAAAGGTGTTTGATAACGTGCCTGCATATCTTCGTGGCTTGGACGACATGATGAGCGGCCTAGGTTCTGCAGGGAAGGCTTTGGGTGTGGCCATCGGAGCTGTCGGTGGTGCTGTGGCTTCTTTTGTGGAAGGTGTCGTCGGTTTCATCAAGAATCCCTTCGGTTCTTTCACTGTGATTCTCTTTTTGCTTGCGGTACTGGGTGTTATTTACTTGATCTACATGCGGCGAAAGCGCGCG
UCD52	H21	2	NS	A123G,A346G	M116V	FALSE	AACACCGATTTCAGAGCTTTGGAATTGTACTCTAGAGACGAGTTGCGTTCTAGCAATGTTTTTGATCTAGAAGACATAATGCGAGAGTTCAATACGTACAAACAGCGCATGGTCCACGTGGAGGGAAAGGTGTTTGATAACGTGCCTGCATATCTTCGTGGCTTGGACGACATGATGAGCGGCCTAGGTTCTGCAGGGAAGGCTTTGGGTGTGGCCATCGGAGCTGTCGGTGGTGCTGTGGCTTCTTTTGTGGAAGGTGTCGTCGGTTTTATCAAGAATCCCTTCGGTTCTTTCACTGTGATTCTCTTTTTGCTTGCGGTACTGGGTGTTATTTACTTGATCTACGTGCGGCAAAAGCGCGCG
UCD52	H22	2	NS	A98G,A346G	Y33C,M116V	FALSE	AACACCGATTTCAGAGCTTTGGAATTGTACTCTAGAGACGAGTTGCGTTCTAGCAATGTTTTTGATCTAGAAGACATAATGCGAGAGTTCAATACGTGCAAACAGCGCATGGTCCACGTGGAAGGAAAGGTGTTTGATAACGTGCCTGCATATCTTCGTGGCTTGGACGACATGATGAGCGGCCTAGGTTCTGCAGGGAAGGCTTTGGGTGTGGCCATCGGAGCTGTCGGTGGTGCTGTGGCTTCTTTTGTGGAAGGTGTCGTCGGTTTTATCAAGAATCCCTTCGGTTCTTTCACTGTGATTCTCTTTTTGCTTGCGGTACTGGGTGTTATTTACTTGATCTACGTGCGGCAAAAGCGCGCG
UCD52	H26	2	NS	G169A,A344G	D57N,Y115C	FALSE	AACACCGATTTCAGAGCTTTGGAATTGTACTCTAGAGACGAGTTGCGTTCTAGCAATGTTTTTGATCTAGAAGACATAATGCGAGAGTTCAATACGTACAAACAGCGCATGGTCCACGTGGAAGGAAAGGTGTTTGATAACGTGCCTGCATATCTTCGTGGCTTGGACAACATGATGAGCGGCCTAGGTTCTGCAGGGAAGGCTTTGGGTGTGGCCATCGGAGCTGTCGGTGGTGCTGTGGCTTCTTTTGTGGAAGGTGTCGTCGGTTTTATCAAGAATCCCTTCGGTTCTTTCACTGTGATTCTCTTTTTGCTTGCGGTACTGGGTGTTATTTACTTGATCTGCATGCGGCAAAAGCGCGCG
UCD52	H27	2	NS	T237C,G325T	G109C	FALSE	AACACCGATTTCAGAGCTTTGGAATTGTACTCTAGAGACGAGTTGCGTTCTAGCAATGTTTTTGATCTAGAAGACATAATGCGAGAGTTCAATACGTACAAACAGCGCATGGTCCACGTGGAAGGAAAGGTGTTTGATAACGTGCCTGCATATCTTCGTGGCTTGGACGACATGATGAGCGGCCTAGGTTCTGCAGGGAAGGCTTTGGGTGTGGCCATCGGAGCTGTCGGTGGTGCCGTGGCTTCTTTTGTGGAAGGTGTCGTCGGTTTTATCAAGAATCCCTTCGGTTCTTTCACTGTGATTCTCTTTTTGCTTGCGGTACTGTGTGTTATTTACTTGATCTACATGCGGCAAAAGCGCGCG
UCD52	H29	2	NS	T269C,A321G	F90S	FALSE	AACACCGATTTCAGAGCTTTGGAATTGTACTCTAGAGACGAGTTGCGTTCTAGCAATGTTTTTGATCTAGAAGACATAATGCGAGAGTTCAATACGTACAAACAGCGCATGGTCCACGTGGAAGGAAAGGTGTTTGATAACGTGCCTGCATATCTTCGTGGCTTGGACGACATGATGAGCGGCCTAGGTTCTGCAGGGAAGGCTTTGGGTGTGGCCATCGGAGCTGTCGGTGGTGCTGTGGCTTCTTTTGTGGAAGGTGTCGTCGGTTCTATCAAGAATCCCTTCGGTTCTTTCACTGTGATTCTCTTTTTGCTTGCGGTGCTGGGTGTTATTTACTTGATCTACATGCGGCAAAAGCGCGCG
UCD52	H30	2	NS	G21A,C317T	A106V	FALSE	AACACCGATTTCAGAGCTTTAGAATTGTACTCTAGAGACGAGTTGCGTTCTAGCAATGTTTTTGATCTAGAAGACATAATGCGAGAGTTCAATACGTACAAACAGCGCATGGTCCACGTGGAAGGAAAGGTGTTTGATAACGTGCCTGCATATCTTCGTGGCTTGGACGACATGATGAGCGGCCTAGGTTCTGCAGGGAAGGCTTTGGGTGTGGCCATCGGAGCTGTCGGTGGTGCTGTGGCTTCTTTTGTGGAAGGTGTCGTCGGTTTTATCAAGAATCCCTTCGGTTCTTTCACTGTGATTCTCTTTTTGCTTGTGGTACTGGGTGTTATTTACTTGATCTACATGCGGCAAAAGCGCGCG
UCD52	H70	2	NS	A23G,A178G	E8G,S60G	FALSE	AACACCGATTTCAGAGCTTTGGGATTGTACTCTAGAGACGAGTTGCGTTCTAGCAATGTTTTTGATCTAGAAGACATAATGCGAGAGTTCAATACGTACAAACAGCGCATGGTCCACGTGGAAGGAAAGGTGTTTGATAACGTGCCTGCATATCTTCGTGGCTTGGACGACATGATGGGCGGCCTAGGTTCTGCAGGGAAGGCTTTGGGTGTGGCCATCGGAGCTGTCGGTGGTGCTGTGGCTTCTTTTGTGGAAGGTGTCGTCGGTTTTATCAAGAATCCCTTCGGTTCTTTCACTGTGATTCTCTTTTTGCTTGCGGTACTGGGTGTTATTTACTTGATCTACATGCGGCAAAAGCGCGCG
UCD52	H92	2	NS	T11C,A152G	F4S,Y51C	FALSE	AACACCGATTCCAGAGCTTTGGAATTGTACTCTAGAGACGAGTTGCGTTCTAGCAATGTTTTTGATCTAGAAGACATAATGCGAGAGTTCAATACGTACAAACAGCGCATGGTCCACGTGGAAGGAAAGGTGTTTGATAACGTGCCTGCATGTCTTCGTGGCTTGGACGACATGATGAGCGGCCTAGGTTCTGCAGGGAAGGCTTTGGGTGTGGCCATCGGAGCTGTCGGTGGTGCTGTGGCTTCTTTTGTGGAAGGTGTCGTCGGTTTTATCAAGAATCCCTTCGGTTCTTTCACTGTGATTCTCTTTTTGCTTGCGGTACTGGGTGTTATTTACTTGATCTACATGCGGCAAAAGCGCGCG
UCD52	H100	2	NS	A126C,A127G	K43E	FALSE	AACACCGATTTCAGAGCTTTGGAATTGTACTCTAGAGACGAGTTGCGTTCTAGCAATGTTTTTGATCTAGAAGACATAATGCGAGAGTTCAATACGTACAAACAGCGCATGGTCCACGTGGAAGGCGAGGTGTTTGATAACGTGCCTGCATATCTTCGTGGCTTGGACGACATGATGAGCGGCCTAGGTTCTGCAGGGAAGGCTTTGGGTGTGGCCATCGGAGCTGTCGGTGGTGCTGTGGCTTCTTTTGTGGAAGGTGTCGTCGGTTTTATCAAGAATCCCTTCGGTTCTTTCACTGTGATTCTCTTTTTGCTTGCGGTACTGGGTGTTATTTACTTGATCTACATGCGGCAAAAGCGCGCG
UCD52	H103	2	S	T18C,A123G	NA	FALSE	AACACCGATTTCAGAGCCTTGGAATTGTACTCTAGAGACGAGTTGCGTTCTAGCAATGTTTTTGATCTAGAAGACATAATGCGAGAGTTCAATACGTACAAACAGCGCATGGTCCACGTGGAGGGAAAGGTGTTTGATAACGTGCCTGCATATCTTCGTGGCTTGGACGACATGATGAGCGGCCTAGGTTCTGCAGGGAAGGCTTTGGGTGTGGCCATCGGAGCTGTCGGTGGTGCTGTGGCTTCTTTTGTGGAAGGTGTCGTCGGTTTTATCAAGAATCCCTTCGGTTCTTTCACTGTGATTCTCTTTTTGCTTGCGGTACTGGGTGTTATTTACTTGATCTACATGCGGCAAAAGCGCGCG
UCD52	H164	2	NS	A100T,G118A	K34*,V40M	FALSE	AACACCGATTTCAGAGCTTTGGAATTGTACTCTAGAGACGAGTTGCGTTCTAGCAATGTTTTTGATCTAGAAGACATAATGCGAGAGTTCAATACGTACTAACAGCGCATGGTCCACATGGAAGGAAAGGTGTTTGATAACGTGCCTGCATATCTTCGTGGCTTGGACGACATGATGAGCGGCCTAGGTTCTGCAGGGAAGGCTTTGGGTGTGGCCATCGGAGCTGTCGGTGGTGCTGTGGCTTCTTTTGTGGAAGGTGTCGTCGGTTTTATCAAGAATCCCTTCGGTTCTTTCACTGTGATTCTCTTTTTGCTTGCGGTACTGGGTGTTATTTACTTGATCTACATGCGGCAAAAGCGCGCG
UCD52	H169	2	NS	A101G,T133C	K34R,F45L	FALSE	AACACCGATTTCAGAGCTTTGGAATTGTACTCTAGAGACGAGTTGCGTTCTAGCAATGTTTTTGATCTAGAAGACATAATGCGAGAGTTCAATACGTACAGACAGCGCATGGTCCACGTGGAAGGAAAGGTGCTTGATAACGTGCCTGCATATCTTCGTGGCTTGGACGACATGATGAGCGGCCTAGGTTCTGCAGGGAAGGCTTTGGGTGTGGCCATCGGAGCTGTCGGTGGTGCTGTGGCTTCTTTTGTGGAAGGTGTCGTCGGTTTTATCAAGAATCCCTTCGGTTCTTTCACTGTGATTCTCTTTTTGCTTGCGGTACTGGGTGTTATTTACTTGATCTACATGCGGCAAAAGCGCGCG
UCD52	H171	2	NS	A65G,T134A	D22G,F45Y	FALSE	AACACCGATTTCAGAGCTTTGGAATTGTACTCTAGAGACGAGTTGCGTTCTAGCAATGTTTTTGGTCTAGAAGACATAATGCGAGAGTTCAATACGTACAAACAGCGCATGGTCCACGTGGAAGGAAAGGTGTATGATAACGTGCCTGCATATCTTCGTGGCTTGGACGACATGATGAGCGGCCTAGGTTCTGCAGGGAAGGCTTTGGGTGTGGCCATCGGAGCTGTCGGTGGTGCTGTGGCTTCTTTTGTGGAAGGTGTCGTCGGTTTTATCAAGAATCCCTTCGGTTCTTTCACTGTGATTCTCTTTTTGCTTGCGGTACTGGGTGTTATTTACTTGATCTACATGCGGCAAAAGCGCGCG
UCD52	H194	2	NS	A104G,T189C	Q35R	FALSE	AACACCGATTTCAGAGCTTTGGAATTGTACTCTAGAGACGAGTTGCGTTCTAGCAATGTTTTTGATCTAGAAGACATAATGCGAGAGTTCAATACGTACAAACGGCGCATGGTCCACGTGGAAGGAAAGGTGTTTGATAACGTGCCTGCATATCTTCGTGGCTTGGACGACATGATGAGCGGCCTAGGCTCTGCAGGGAAGGCTTTGGGTGTGGCCATCGGAGCTGTCGGTGGTGCTGTGGCTTCTTTTGTGGAAGGTGTCGTCGGTTTTATCAAGAATCCCTTCGGTTCTTTCACTGTGATTCTCTTTTTGCTTGCGGTACTGGGTGTTATTTACTTGATCTACATGCGGCAAAAGCGCGCG
UCD52	H219	2	NS	T97C,G250A	Y33H,V84M	FALSE	AACACCGATTTCAGAGCTTTGGAATTGTACTCTAGAGACGAGTTGCGTTCTAGCAATGTTTTTGATCTAGAAGACATAATGCGAGAGTTCAATACGCACAAACAGCGCATGGTCCACGTGGAAGGAAAGGTGTTTGATAACGTGCCTGCATATCTTCGTGGCTTGGACGACATGATGAGCGGCCTAGGTTCTGCAGGGAAGGCTTTGGGTGTGGCCATCGGAGCTGTCGGTGGTGCTGTGGCTTCTTTTATGGAAGGTGTCGTCGGTTTTATCAAGAATCCCTTCGGTTCTTTCACTGTGATTCTCTTTTTGCTTGCGGTACTGGGTGTTATTTACTTGATCTACATGCGGCAAAAGCGCGCG
UCD52	H225	2	NS	A101G,G266A	K34R,G89D	FALSE	AACACCGATTTCAGAGCTTTGGAATTGTACTCTAGAGACGAGTTGCGTTCTAGCAATGTTTTTGATCTAGAAGACATAATGCGAGAGTTCAATACGTACAGACAGCGCATGGTCCACGTGGAAGGAAAGGTGTTTGATAACGTGCCTGCATATCTTCGTGGCTTGGACGACATGATGAGCGGCCTAGGTTCTGCAGGGAAGGCTTTGGGTGTGGCCATCGGAGCTGTCGGTGGTGCTGTGGCTTCTTTTGTGGAAGGTGTCGTCGATTTTATCAAGAATCCCTTCGGTTCTTTCACTGTGATTCTCTTTTTGCTTGCGGTACTGGGTGTTATTTACTTGATCTACATGCGGCAAAAGCGCGCG
UCD52	H228	2	NS	T57C,T268C	F90L	FALSE	AACACCGATTTCAGAGCTTTGGAATTGTACTCTAGAGACGAGTTGCGTTCTAGCAACGTTTTTGATCTAGAAGACATAATGCGAGAGTTCAATACGTACAAACAGCGCATGGTCCACGTGGAAGGAAAGGTGTTTGATAACGTGCCTGCATATCTTCGTGGCTTGGACGACATGATGAGCGGCCTAGGTTCTGCAGGGAAGGCTTTGGGTGTGGCCATCGGAGCTGTCGGTGGTGCTGTGGCTTCTTTTGTGGAAGGTGTCGTCGGTCTTATCAAGAATCCCTTCGGTTCTTTCACTGTGATTCTCTTTTTGCTTGCGGTACTGGGTGTTATTTACTTGATCTACATGCGGCAAAAGCGCGCG
UCD52	H232	2	S	C261T,T270C	NA	FALSE	AACACCGATTTCAGAGCTTTGGAATTGTACTCTAGAGACGAGTTGCGTTCTAGCAATGTTTTTGATCTAGAAGACATAATGCGAGAGTTCAATACGTACAAACAGCGCATGGTCCACGTGGAAGGAAAGGTGTTTGATAACGTGCCTGCATATCTTCGTGGCTTGGACGACATGATGAGCGGCCTAGGTTCTGCAGGGAAGGCTTTGGGTGTGGCCATCGGAGCTGTCGGTGGTGCTGTGGCTTCTTTTGTGGAAGGTGTTGTCGGTTTCATCAAGAATCCCTTCGGTTCTTTCACTGTGATTCTCTTTTTGCTTGCGGTACTGGGTGTTATTTACTTGATCTACATGCGGCAAAAGCGCGCG
UCD52	H284	2	NS	T163A,T270C	L55M	FALSE	AACACCGATTTCAGAGCTTTGGAATTGTACTCTAGAGACGAGTTGCGTTCTAGCAATGTTTTTGATCTAGAAGACATAATGCGAGAGTTCAATACGTACAAACAGCGCATGGTCCACGTGGAAGGAAAGGTGTTTGATAACGTGCCTGCATATCTTCGTGGCATGGACGACATGATGAGCGGCCTAGGTTCTGCAGGGAAGGCTTTGGGTGTGGCCATCGGAGCTGTCGGTGGTGCTGTGGCTTCTTTTGTGGAAGGTGTCGTCGGTTTCATCAAGAATCCCTTCGGTTCTTTCACTGTGATTCTCTTTTTGCTTGCGGTACTGGGTGTTATTTACTTGATCTACATGCGGCAAAAGCGCGCG
UCD52	H289	2	NS	T244C,T270C	S82P	FALSE	AACACCGATTTCAGAGCTTTGGAATTGTACTCTAGAGACGAGTTGCGTTCTAGCAATGTTTTTGATCTAGAAGACATAATGCGAGAGTTCAATACGTACAAACAGCGCATGGTCCACGTGGAAGGAAAGGTGTTTGATAACGTGCCTGCATATCTTCGTGGCTTGGACGACATGATGAGCGGCCTAGGTTCTGCAGGGAAGGCTTTGGGTGTGGCCATCGGAGCTGTCGGTGGTGCTGTGGCTCCTTTTGTGGAAGGTGTCGTCGGTTTCATCAAGAATCCCTTCGGTTCTTTCACTGTGATTCTCTTTTTGCTTGCGGTACTGGGTGTTATTTACTTGATCTACATGCGGCAAAAGCGCGCG
UCD52	H290	2	S	T246C,T270C	NA	FALSE	AACACCGATTTCAGAGCTTTGGAATTGTACTCTAGAGACGAGTTGCGTTCTAGCAATGTTTTTGATCTAGAAGACATAATGCGAGAGTTCAATACGTACAAACAGCGCATGGTCCACGTGGAAGGAAAGGTGTTTGATAACGTGCCTGCATATCTTCGTGGCTTGGACGACATGATGAGCGGCCTAGGTTCTGCAGGGAAGGCTTTGGGTGTGGCCATCGGAGCTGTCGGTGGTGCTGTGGCTTCCTTTGTGGAAGGTGTCGTCGGTTTCATCAAGAATCCCTTCGGTTCTTTCACTGTGATTCTCTTTTTGCTTGCGGTACTGGGTGTTATTTACTTGATCTACATGCGGCAAAAGCGCGCG
UCD52	H293	2	NS	T269C,T270C	F90S	FALSE	AACACCGATTTCAGAGCTTTGGAATTGTACTCTAGAGACGAGTTGCGTTCTAGCAATGTTTTTGATCTAGAAGACATAATGCGAGAGTTCAATACGTACAAACAGCGCATGGTCCACGTGGAAGGAAAGGTGTTTGATAACGTGCCTGCATATCTTCGTGGCTTGGACGACATGATGAGCGGCCTAGGTTCTGCAGGGAAGGCTTTGGGTGTGGCCATCGGAGCTGTCGGTGGTGCTGTGGCTTCTTTTGTGGAAGGTGTCGTCGGTTCCATCAAGAATCCCTTCGGTTCTTTCACTGTGATTCTCTTTTTGCTTGCGGTACTGGGTGTTATTTACTTGATCTACATGCGGCAAAAGCGCGCG
UCD52	H309	2	NS	A170G,T307C	D57G,F103L	FALSE	AACACCGATTTCAGAGCTTTGGAATTGTACTCTAGAGACGAGTTGCGTTCTAGCAATGTTTTTGATCTAGAAGACATAATGCGAGAGTTCAATACGTACAAACAGCGCATGGTCCACGTGGAAGGAAAGGTGTTTGATAACGTGCCTGCATATCTTCGTGGCTTGGACGGCATGATGAGCGGCCTAGGTTCTGCAGGGAAGGCTTTGGGTGTGGCCATCGGAGCTGTCGGTGGTGCTGTGGCTTCTTTTGTGGAAGGTGTCGTCGGTTTTATCAAGAATCCCTTCGGTTCTTTCACTGTGATTCTCCTTTTGCTTGCGGTACTGGGTGTTATTTACTTGATCTACATGCGGCAAAAGCGCGCG
UCD52	H316	2	NS	T258C,G319A	V107I	FALSE	AACACCGATTTCAGAGCTTTGGAATTGTACTCTAGAGACGAGTTGCGTTCTAGCAATGTTTTTGATCTAGAAGACATAATGCGAGAGTTCAATACGTACAAACAGCGCATGGTCCACGTGGAAGGAAAGGTGTTTGATAACGTGCCTGCATATCTTCGTGGCTTGGACGACATGATGAGCGGCCTAGGTTCTGCAGGGAAGGCTTTGGGTGTGGCCATCGGAGCTGTCGGTGGTGCTGTGGCTTCTTTTGTGGAAGGCGTCGTCGGTTTTATCAAGAATCCCTTCGGTTCTTTCACTGTGATTCTCTTTTTGCTTGCGATACTGGGTGTTATTTACTTGATCTACATGCGGCAAAAGCGCGCG
UCD52	H320	2	NS	T249C,T320C	V107A	FALSE	AACACCGATTTCAGAGCTTTGGAATTGTACTCTAGAGACGAGTTGCGTTCTAGCAATGTTTTTGATCTAGAAGACATAATGCGAGAGTTCAATACGTACAAACAGCGCATGGTCCACGTGGAAGGAAAGGTGTTTGATAACGTGCCTGCATATCTTCGTGGCTTGGACGACATGATGAGCGGCCTAGGTTCTGCAGGGAAGGCTTTGGGTGTGGCCATCGGAGCTGTCGGTGGTGCTGTGGCTTCTTTCGTGGAAGGTGTCGTCGGTTTTATCAAGAATCCCTTCGGTTCTTTCACTGTGATTCTCTTTTTGCTTGCGGCACTGGGTGTTATTTACTTGATCTACATGCGGCAAAAGCGCGCG
UCD52	H379	2	NS	T251C,T343C	V84A,Y115H	FALSE	AACACCGATTTCAGAGCTTTGGAATTGTACTCTAGAGACGAGTTGCGTTCTAGCAATGTTTTTGATCTAGAAGACATAATGCGAGAGTTCAATACGTACAAACAGCGCATGGTCCACGTGGAAGGAAAGGTGTTTGATAACGTGCCTGCATATCTTCGTGGCTTGGACGACATGATGAGCGGCCTAGGTTCTGCAGGGAAGGCTTTGGGTGTGGCCATCGGAGCTGTCGGTGGTGCTGTGGCTTCTTTTGCGGAAGGTGTCGTCGGTTTTATCAAGAATCCCTTCGGTTCTTTCACTGTGATTCTCTTTTTGCTTGCGGTACTGGGTGTTATTTACTTGATCCACATGCGGCAAAAGCGCGCG
UCD52	H386	2	NS	T26C,G363A	L9S	FALSE	AACACCGATTTCAGAGCTTTGGAATCGTACTCTAGAGACGAGTTGCGTTCTAGCAATGTTTTTGATCTAGAAGACATAATGCGAGAGTTCAATACGTACAAACAGCGCATGGTCCACGTGGAAGGAAAGGTGTTTGATAACGTGCCTGCATATCTTCGTGGCTTGGACGACATGATGAGCGGCCTAGGTTCTGCAGGGAAGGCTTTGGGTGTGGCCATCGGAGCTGTCGGTGGTGCTGTGGCTTCTTTTGTGGAAGGTGTCGTCGGTTTTATCAAGAATCCCTTCGGTTCTTTCACTGTGATTCTCTTTTTGCTTGCGGTACTGGGTGTTATTTACTTGATCTACATGCGGCAAAAGCGCGCA
UCD52	H7	3	NS	C149T,T323A,C360T	A50V,L108Q	FALSE	AACACCGATTTCAGAGCTTTGGAATTGTACTCTAGAGACGAGTTGCGTTCTAGCAATGTTTTTGATCTAGAAGACATAATGCGAGAGTTCAATACGTACAAACAGCGCATGGTCCACGTGGAAGGAAAGGTGTTTGATAACGTGCCTGTATATCTTCGTGGCTTGGACGACATGATGAGCGGCCTAGGTTCTGCAGGGAAGGCTTTGGGTGTGGCCATCGGAGCTGTCGGTGGTGCTGTGGCTTCTTTTGTGGAAGGTGTCGTCGGTTTTATCAAGAATCCCTTCGGTTCTTTCACTGTGATTCTCTTTTTGCTTGCGGTACAGGGTGTTATTTACTTGATCTACATGCGGCAAAAGCGTGCG
UCD52	H15	3	NS	T59C,A69G,A353G	V20A,Q118R	FALSE	AACACCGATTTCAGAGCTTTGGAATTGTACTCTAGAGACGAGTTGCGTTCTAGCAATGCTTTTGATCTGGAAGACATAATGCGAGAGTTCAATACGTACAAACAGCGCATGGTCCACGTGGAAGGAAAGGTGTTTGATAACGTGCCTGCATATCTTCGTGGCTTGGACGACATGATGAGCGGCCTAGGTTCTGCAGGGAAGGCTTTGGGTGTGGCCATCGGAGCTGTCGGTGGTGCTGTGGCTTCTTTTGTGGAAGGTGTCGTCGGTTTTATCAAGAATCCCTTCGGTTCTTTCACTGTGATTCTCTTTTTGCTTGCGGTACTGGGTGTTATTTACTTGATCTACATGCGGCGAAAGCGCGCG
UCD52	H24	3	NS	T258C,T330C,A346G	M116V	FALSE	AACACCGATTTCAGAGCTTTGGAATTGTACTCTAGAGACGAGTTGCGTTCTAGCAATGTTTTTGATCTAGAAGACATAATGCGAGAGTTCAATACGTACAAACAGCGCATGGTCCACGTGGAAGGAAAGGTGTTTGATAACGTGCCTGCATATCTTCGTGGCTTGGACGACATGATGAGCGGCCTAGGTTCTGCAGGGAAGGCTTTGGGTGTGGCCATCGGAGCTGTCGGTGGTGCTGTGGCTTCTTTTGTGGAAGGCGTCGTCGGTTTTATCAAGAATCCCTTCGGTTCTTTCACTGTGATTCTCTTTTTGCTTGCGGTACTGGGTGTCATTTACTTGATCTACGTGCGGCAAAAGCGCGCG
UCD52	H44	3	NS	A76G,T239C,G241T	I26V,V80A,A81S	FALSE	AACACCGATTTCAGAGCTTTGGAATTGTACTCTAGAGACGAGTTGCGTTCTAGCAATGTTTTTGATCTAGAAGACGTAATGCGAGAGTTCAATACGTACAAACAGCGCATGGTCCACGTGGAAGGAAAGGTGTTTGATAACGTGCCTGCATATCTTCGTGGCTTGGACGACATGATGAGCGGCCTAGGTTCTGCAGGGAAGGCTTTGGGTGTGGCCATCGGAGCTGTCGGTGGTGCTGCGTCTTCTTTTGTGGAAGGTGTCGTCGGTTTTATCAAGAATCCCTTCGGTTCTTTCACTGTGATTCTCTTTTTGCTTGCGGTACTGGGTGTTATTTACTTGATCTACATGCGGCAAAAGCGCGCG
UCD52	H292	3	NS	T189C,T260C,T270C	V87A	FALSE	AACACCGATTTCAGAGCTTTGGAATTGTACTCTAGAGACGAGTTGCGTTCTAGCAATGTTTTTGATCTAGAAGACATAATGCGAGAGTTCAATACGTACAAACAGCGCATGGTCCACGTGGAAGGAAAGGTGTTTGATAACGTGCCTGCATATCTTCGTGGCTTGGACGACATGATGAGCGGCCTAGGCTCTGCAGGGAAGGCTTTGGGTGTGGCCATCGGAGCTGTCGGTGGTGCTGTGGCTTCTTTTGTGGAAGGTGCCGTCGGTTTCATCAAGAATCCCTTCGGTTCTTTCACTGTGATTCTCTTTTTGCTTGCGGTACTGGGTGTTATTTACTTGATCTACATGCGGCAAAAGCGCGCG
UCD52	H317	3	NS	C245T,T249C,T320C	S82F,V107A	FALSE	AACACCGATTTCAGAGCTTTGGAATTGTACTCTAGAGACGAGTTGCGTTCTAGCAATGTTTTTGATCTAGAAGACATAATGCGAGAGTTCAATACGTACAAACAGCGCATGGTCCACGTGGAAGGAAAGGTGTTTGATAACGTGCCTGCATATCTTCGTGGCTTGGACGACATGATGAGCGGCCTAGGTTCTGCAGGGAAGGCTTTGGGTGTGGCCATCGGAGCTGTCGGTGGTGCTGTGGCTTTTTTCGTGGAAGGTGTCGTCGGTTTTATCAAGAATCCCTTCGGTTCTTTCACTGTGATTCTCTTTTTGCTTGCGGCACTGGGTGTTATTTACTTGATCTACATGCGGCAAAAGCGCGCG
UCD52	H318	3	NS	C180T,T249C,T320C	V107A	FALSE	AACACCGATTTCAGAGCTTTGGAATTGTACTCTAGAGACGAGTTGCGTTCTAGCAATGTTTTTGATCTAGAAGACATAATGCGAGAGTTCAATACGTACAAACAGCGCATGGTCCACGTGGAAGGAAAGGTGTTTGATAACGTGCCTGCATATCTTCGTGGCTTGGACGACATGATGAGTGGCCTAGGTTCTGCAGGGAAGGCTTTGGGTGTGGCCATCGGAGCTGTCGGTGGTGCTGTGGCTTCTTTCGTGGAAGGTGTCGTCGGTTTTATCAAGAATCCCTTCGGTTCTTTCACTGTGATTCTCTTTTTGCTTGCGGCACTGGGTGTTATTTACTTGATCTACATGCGGCAAAAGCGCGCG
UCD52	H319	3	NS	A178G,T249C,T320C	S60G,V107A	FALSE	AACACCGATTTCAGAGCTTTGGAATTGTACTCTAGAGACGAGTTGCGTTCTAGCAATGTTTTTGATCTAGAAGACATAATGCGAGAGTTCAATACGTACAAACAGCGCATGGTCCACGTGGAAGGAAAGGTGTTTGATAACGTGCCTGCATATCTTCGTGGCTTGGACGACATGATGGGCGGCCTAGGTTCTGCAGGGAAGGCTTTGGGTGTGGCCATCGGAGCTGTCGGTGGTGCTGTGGCTTCTTTCGTGGAAGGTGTCGTCGGTTTTATCAAGAATCCCTTCGGTTCTTTCACTGTGATTCTCTTTTTGCTTGCGGCACTGGGTGTTATTTACTTGATCTACATGCGGCAAAAGCGCGCG
UCD52	H321	3	NS	G241A,T249C,T320C	A81T,V107A	FALSE	AACACCGATTTCAGAGCTTTGGAATTGTACTCTAGAGACGAGTTGCGTTCTAGCAATGTTTTTGATCTAGAAGACATAATGCGAGAGTTCAATACGTACAAACAGCGCATGGTCCACGTGGAAGGAAAGGTGTTTGATAACGTGCCTGCATATCTTCGTGGCTTGGACGACATGATGAGCGGCCTAGGTTCTGCAGGGAAGGCTTTGGGTGTGGCCATCGGAGCTGTCGGTGGTGCTGTGACTTCTTTCGTGGAAGGTGTCGTCGGTTTTATCAAGAATCCCTTCGGTTCTTTCACTGTGATTCTCTTTTTGCTTGCGGCACTGGGTGTTATTTACTTGATCTACATGCGGCAAAAGCGCGCG
UCD52	H384	3	NS	T249C,T320C,G359A	V107A,R120H	FALSE	AACACCGATTTCAGAGCTTTGGAATTGTACTCTAGAGACGAGTTGCGTTCTAGCAATGTTTTTGATCTAGAAGACATAATGCGAGAGTTCAATACGTACAAACAGCGCATGGTCCACGTGGAAGGAAAGGTGTTTGATAACGTGCCTGCATATCTTCGTGGCTTGGACGACATGATGAGCGGCCTAGGTTCTGCAGGGAAGGCTTTGGGTGTGGCCATCGGAGCTGTCGGTGGTGCTGTGGCTTCTTTCGTGGAAGGTGTCGTCGGTTTTATCAAGAATCCCTTCGGTTCTTTCACTGTGATTCTCTTTTTGCTTGCGGCACTGGGTGTTATTTACTTGATCTACATGCGGCAAAAGCACGCG
UCD52	H10	4	NS	T80C,T270C,A340G,A356G	M27T,I114V,K119R	FALSE	AACACCGATTTCAGAGCTTTGGAATTGTACTCTAGAGACGAGTTGCGTTCTAGCAATGTTTTTGATCTAGAAGACATAACGCGAGAGTTCAATACGTACAAACAGCGCATGGTCCACGTGGAAGGAAAGGTGTTTGATAACGTGCCTGCATATCTTCGTGGCTTGGACGACATGATGAGCGGCCTAGGTTCTGCAGGGAAGGCTTTGGGTGTGGCCATCGGAGCTGTCGGTGGTGCTGTGGCTTCTTTTGTGGAAGGTGTCGTCGGTTTCATCAAGAATCCCTTCGGTTCTTTCACTGTGATTCTCTTTTTGCTTGCGGTACTGGGTGTTATTTACTTGGTCTACATGCGGCAAAGGCGCGCG
UCD59	H265	0	NA	NA	NA	TRUE	AACACCGATTTCAAAGCTTTGGAACTGTACTCTGAGGACGAATTACGGTCTAGTAATGTGTTTGATTTGGAAGACATCATGCGAGAGTTCAATACGTACAAGCAGAGAATGATTCACGTGGAAGGAAAGGTGTTCGACAAAGTGCCTGGATATCTTCGTGGTCTGGATGATATGATGAGCGGTCTAGGTTCTGCAGGGAAGGCTTTGGGTGTGGCCATCGGAGCTGTCGGTGGTGCTGTGGCTTCTTTTGTGGAAGGTGTCGTCGGTTTCATCAAGAATCCCTTCGGTTCTTTCACTGTGATTCTCTTTTTGCTTGCGGTACTGGGTGTTATTTACTTGATCTACATGCGGCAAAAGCGCGCG
UCD59	H37	1	NS	A275G	K92R	FALSE	AACACCGATTTCAAAGCTTTGGAACTGTACTCTGAGGACGAATTACGGTCTAGTAATGTGTTTGATTTGGAAGACATCATGCGAGAGTTCAATACGTACAAGCAGAGAATGATTCACGTGGAAGGAAAGGTGTTCGACAAAGTGCCTGGATATCTTCGTGGTCTGGATGATATGATGAGCGGTCTAGGTTCTGCAGGGAAGGCTTTGGGTGTGGCCATCGGAGCTGTCGGTGGTGCTGTGGCTTCTTTTGTGGAAGGTGTCGTCGGTTTCATCAGGAATCCCTTCGGTTCTTTCACTGTGATTCTCTTTTTGCTTGCGGTACTGGGTGTTATTTACTTGATCTACATGCGGCAAAAGCGCGCG
UCD59	H65	1	S	C270T	NA	TRUE	AACACCGATTTCAAAGCTTTGGAACTGTACTCTGAGGACGAATTACGGTCTAGTAATGTGTTTGATTTGGAAGACATCATGCGAGAGTTCAATACGTACAAGCAGAGAATGATTCACGTGGAAGGAAAGGTGTTCGACAAAGTGCCTGGATATCTTCGTGGTCTGGATGATATGATGAGCGGTCTAGGTTCTGCAGGGAAGGCTTTGGGTGTGGCCATCGGAGCTGTCGGTGGTGCTGTGGCTTCTTTTGTGGAAGGTGTCGTCGGTTTTATCAAGAATCCCTTCGGTTCTTTCACTGTGATTCTCTTTTTGCTTGCGGTACTGGGTGTTATTTACTTGATCTACATGCGGCAAAAGCGCGCG
UCD59	H229	1	S	C261T	NA	FALSE	AACACCGATTTCAAAGCTTTGGAACTGTACTCTGAGGACGAATTACGGTCTAGTAATGTGTTTGATTTGGAAGACATCATGCGAGAGTTCAATACGTACAAGCAGAGAATGATTCACGTGGAAGGAAAGGTGTTCGACAAAGTGCCTGGATATCTTCGTGGTCTGGATGATATGATGAGCGGTCTAGGTTCTGCAGGGAAGGCTTTGGGTGTGGCCATCGGAGCTGTCGGTGGTGCTGTGGCTTCTTTTGTGGAAGGTGTTGTCGGTTTCATCAAGAATCCCTTCGGTTCTTTCACTGTGATTCTCTTTTTGCTTGCGGTACTGGGTGTTATTTACTTGATCTACATGCGGCAAAAGCGCGCG
UCD59	H235	1	NS	G207T	L69F	TRUE	AACACCGATTTCAAAGCTTTGGAACTGTACTCTGAGGACGAATTACGGTCTAGTAATGTGTTTGATTTGGAAGACATCATGCGAGAGTTCAATACGTACAAGCAGAGAATGATTCACGTGGAAGGAAAGGTGTTCGACAAAGTGCCTGGATATCTTCGTGGTCTGGATGATATGATGAGCGGTCTAGGTTCTGCAGGGAAGGCTTTTGGTGTGGCCATCGGAGCTGTCGGTGGTGCTGTGGCTTCTTTTGTGGAAGGTGTCGTCGGTTTCATCAAGAATCCCTTCGGTTCTTTCACTGTGATTCTCTTTTTGCTTGCGGTACTGGGTGTTATTTACTTGATCTACATGCGGCAAAAGCGCGCG
UCD59	H237	1	S	C180T	NA	FALSE	AACACCGATTTCAAAGCTTTGGAACTGTACTCTGAGGACGAATTACGGTCTAGTAATGTGTTTGATTTGGAAGACATCATGCGAGAGTTCAATACGTACAAGCAGAGAATGATTCACGTGGAAGGAAAGGTGTTCGACAAAGTGCCTGGATATCTTCGTGGTCTGGATGATATGATGAGTGGTCTAGGTTCTGCAGGGAAGGCTTTGGGTGTGGCCATCGGAGCTGTCGGTGGTGCTGTGGCTTCTTTTGTGGAAGGTGTCGTCGGTTTCATCAAGAATCCCTTCGGTTCTTTCACTGTGATTCTCTTTTTGCTTGCGGTACTGGGTGTTATTTACTTGATCTACATGCGGCAAAAGCGCGCG
UCD59	H238	1	NS	A170T	D57V	TRUE	AACACCGATTTCAAAGCTTTGGAACTGTACTCTGAGGACGAATTACGGTCTAGTAATGTGTTTGATTTGGAAGACATCATGCGAGAGTTCAATACGTACAAGCAGAGAATGATTCACGTGGAAGGAAAGGTGTTCGACAAAGTGCCTGGATATCTTCGTGGTCTGGATGTTATGATGAGCGGTCTAGGTTCTGCAGGGAAGGCTTTGGGTGTGGCCATCGGAGCTGTCGGTGGTGCTGTGGCTTCTTTTGTGGAAGGTGTCGTCGGTTTCATCAAGAATCCCTTCGGTTCTTTCACTGTGATTCTCTTTTTGCTTGCGGTACTGGGTGTTATTTACTTGATCTACATGCGGCAAAAGCGCGCG
UCD59	H240	1	S	C163T	NA	TRUE	AACACCGATTTCAAAGCTTTGGAACTGTACTCTGAGGACGAATTACGGTCTAGTAATGTGTTTGATTTGGAAGACATCATGCGAGAGTTCAATACGTACAAGCAGAGAATGATTCACGTGGAAGGAAAGGTGTTCGACAAAGTGCCTGGATATCTTCGTGGTTTGGATGATATGATGAGCGGTCTAGGTTCTGCAGGGAAGGCTTTGGGTGTGGCCATCGGAGCTGTCGGTGGTGCTGTGGCTTCTTTTGTGGAAGGTGTCGTCGGTTTCATCAAGAATCCCTTCGGTTCTTTCACTGTGATTCTCTTTTTGCTTGCGGTACTGGGTGTTATTTACTTGATCTACATGCGGCAAAAGCGCGCG
UCD59	H243	1	NS	G160T	G54C	FALSE	AACACCGATTTCAAAGCTTTGGAACTGTACTCTGAGGACGAATTACGGTCTAGTAATGTGTTTGATTTGGAAGACATCATGCGAGAGTTCAATACGTACAAGCAGAGAATGATTCACGTGGAAGGAAAGGTGTTCGACAAAGTGCCTGGATATCTTCGTTGTCTGGATGATATGATGAGCGGTCTAGGTTCTGCAGGGAAGGCTTTGGGTGTGGCCATCGGAGCTGTCGGTGGTGCTGTGGCTTCTTTTGTGGAAGGTGTCGTCGGTTTCATCAAGAATCCCTTCGGTTCTTTCACTGTGATTCTCTTTTTGCTTGCGGTACTGGGTGTTATTTACTTGATCTACATGCGGCAAAAGCGCGCG
UCD59	H244	1	NS	C157T	R53C	TRUE	AACACCGATTTCAAAGCTTTGGAACTGTACTCTGAGGACGAATTACGGTCTAGTAATGTGTTTGATTTGGAAGACATCATGCGAGAGTTCAATACGTACAAGCAGAGAATGATTCACGTGGAAGGAAAGGTGTTCGACAAAGTGCCTGGATATCTTTGTGGTCTGGATGATATGATGAGCGGTCTAGGTTCTGCAGGGAAGGCTTTGGGTGTGGCCATCGGAGCTGTCGGTGGTGCTGTGGCTTCTTTTGTGGAAGGTGTCGTCGGTTTCATCAAGAATCCCTTCGGTTCTTTCACTGTGATTCTCTTTTTGCTTGCGGTACTGGGTGTTATTTACTTGATCTACATGCGGCAAAAGCGCGCG
UCD59	H245	1	NS	C154T	L52F	TRUE	AACACCGATTTCAAAGCTTTGGAACTGTACTCTGAGGACGAATTACGGTCTAGTAATGTGTTTGATTTGGAAGACATCATGCGAGAGTTCAATACGTACAAGCAGAGAATGATTCACGTGGAAGGAAAGGTGTTCGACAAAGTGCCTGGATATTTTCGTGGTCTGGATGATATGATGAGCGGTCTAGGTTCTGCAGGGAAGGCTTTGGGTGTGGCCATCGGAGCTGTCGGTGGTGCTGTGGCTTCTTTTGTGGAAGGTGTCGTCGGTTTCATCAAGAATCCCTTCGGTTCTTTCACTGTGATTCTCTTTTTGCTTGCGGTACTGGGTGTTATTTACTTGATCTACATGCGGCAAAAGCGCGCG
UCD59	H248	1	S	C135T	NA	TRUE	AACACCGATTTCAAAGCTTTGGAACTGTACTCTGAGGACGAATTACGGTCTAGTAATGTGTTTGATTTGGAAGACATCATGCGAGAGTTCAATACGTACAAGCAGAGAATGATTCACGTGGAAGGAAAGGTGTTTGACAAAGTGCCTGGATATCTTCGTGGTCTGGATGATATGATGAGCGGTCTAGGTTCTGCAGGGAAGGCTTTGGGTGTGGCCATCGGAGCTGTCGGTGGTGCTGTGGCTTCTTTTGTGGAAGGTGTCGTCGGTTTCATCAAGAATCCCTTCGGTTCTTTCACTGTGATTCTCTTTTTGCTTGCGGTACTGGGTGTTATTTACTTGATCTACATGCGGCAAAAGCGCGCG
UCD59	H251	1	S	A123G	NA	FALSE	AACACCGATTTCAAAGCTTTGGAACTGTACTCTGAGGACGAATTACGGTCTAGTAATGTGTTTGATTTGGAAGACATCATGCGAGAGTTCAATACGTACAAGCAGAGAATGATTCACGTGGAGGGAAAGGTGTTCGACAAAGTGCCTGGATATCTTCGTGGTCTGGATGATATGATGAGCGGTCTAGGTTCTGCAGGGAAGGCTTTGGGTGTGGCCATCGGAGCTGTCGGTGGTGCTGTGGCTTCTTTTGTGGAAGGTGTCGTCGGTTTCATCAAGAATCCCTTCGGTTCTTTCACTGTGATTCTCTTTTTGCTTGCGGTACTGGGTGTTATTTACTTGATCTACATGCGGCAAAAGCGCGCG
UCD59	H254	1	NS	C115T	H39Y	TRUE	AACACCGATTTCAAAGCTTTGGAACTGTACTCTGAGGACGAATTACGGTCTAGTAATGTGTTTGATTTGGAAGACATCATGCGAGAGTTCAATACGTACAAGCAGAGAATGATTTACGTGGAAGGAAAGGTGTTCGACAAAGTGCCTGGATATCTTCGTGGTCTGGATGATATGATGAGCGGTCTAGGTTCTGCAGGGAAGGCTTTGGGTGTGGCCATCGGAGCTGTCGGTGGTGCTGTGGCTTCTTTTGTGGAAGGTGTCGTCGGTTTCATCAAGAATCCCTTCGGTTCTTTCACTGTGATTCTCTTTTTGCTTGCGGTACTGGGTGTTATTTACTTGATCTACATGCGGCAAAAGCGCGCG
UCD59	H255	1	S	C90T	NA	TRUE	AACACCGATTTCAAAGCTTTGGAACTGTACTCTGAGGACGAATTACGGTCTAGTAATGTGTTTGATTTGGAAGACATCATGCGAGAGTTTAATACGTACAAGCAGAGAATGATTCACGTGGAAGGAAAGGTGTTCGACAAAGTGCCTGGATATCTTCGTGGTCTGGATGATATGATGAGCGGTCTAGGTTCTGCAGGGAAGGCTTTGGGTGTGGCCATCGGAGCTGTCGGTGGTGCTGTGGCTTCTTTTGTGGAAGGTGTCGTCGGTTTCATCAAGAATCCCTTCGGTTCTTTCACTGTGATTCTCTTTTTGCTTGCGGTACTGGGTGTTATTTACTTGATCTACATGCGGCAAAAGCGCGCG
UCD59	H257	1	NS	A76G	I26V	FALSE	AACACCGATTTCAAAGCTTTGGAACTGTACTCTGAGGACGAATTACGGTCTAGTAATGTGTTTGATTTGGAAGACGTCATGCGAGAGTTCAATACGTACAAGCAGAGAATGATTCACGTGGAAGGAAAGGTGTTCGACAAAGTGCCTGGATATCTTCGTGGTCTGGATGATATGATGAGCGGTCTAGGTTCTGCAGGGAAGGCTTTGGGTGTGGCCATCGGAGCTGTCGGTGGTGCTGTGGCTTCTTTTGTGGAAGGTGTCGTCGGTTTCATCAAGAATCCCTTCGGTTCTTTCACTGTGATTCTCTTTTTGCTTGCGGTACTGGGTGTTATTTACTTGATCTACATGCGGCAAAAGCGCGCG
UCD59	H260	1	NS	A65G	D22G	FALSE	AACACCGATTTCAAAGCTTTGGAACTGTACTCTGAGGACGAATTACGGTCTAGTAATGTGTTTGGTTTGGAAGACATCATGCGAGAGTTCAATACGTACAAGCAGAGAATGATTCACGTGGAAGGAAAGGTGTTCGACAAAGTGCCTGGATATCTTCGTGGTCTGGATGATATGATGAGCGGTCTAGGTTCTGCAGGGAAGGCTTTGGGTGTGGCCATCGGAGCTGTCGGTGGTGCTGTGGCTTCTTTTGTGGAAGGTGTCGTCGGTTTCATCAAGAATCCCTTCGGTTCTTTCACTGTGATTCTCTTTTTGCTTGCGGTACTGGGTGTTATTTACTTGATCTACATGCGGCAAAAGCGCGCG
UCD59	H261	1	NS	C46T	R16W	FALSE	AACACCGATTTCAAAGCTTTGGAACTGTACTCTGAGGACGAATTATGGTCTAGTAATGTGTTTGATTTGGAAGACATCATGCGAGAGTTCAATACGTACAAGCAGAGAATGATTCACGTGGAAGGAAAGGTGTTCGACAAAGTGCCTGGATATCTTCGTGGTCTGGATGATATGATGAGCGGTCTAGGTTCTGCAGGGAAGGCTTTGGGTGTGGCCATCGGAGCTGTCGGTGGTGCTGTGGCTTCTTTTGTGGAAGGTGTCGTCGGTTTCATCAAGAATCCCTTCGGTTCTTTCACTGTGATTCTCTTTTTGCTTGCGGTACTGGGTGTTATTTACTTGATCTACATGCGGCAAAAGCGCGCG
UCD59	H267	1	NS	T77C	I26T	FALSE	AACACCGATTTCAAAGCTTTGGAACTGTACTCTGAGGACGAATTACGGTCTAGTAATGTGTTTGATTTGGAAGACACCATGCGAGAGTTCAATACGTACAAGCAGAGAATGATTCACGTGGAAGGAAAGGTGTTCGACAAAGTGCCTGGATATCTTCGTGGTCTGGATGATATGATGAGCGGTCTAGGTTCTGCAGGGAAGGCTTTGGGTGTGGCCATCGGAGCTGTCGGTGGTGCTGTGGCTTCTTTTGTGGAAGGTGTCGTCGGTTTCATCAAGAATCCCTTCGGTTCTTTCACTGTGATTCTCTTTTTGCTTGCGGTACTGGGTGTTATTTACTTGATCTACATGCGGCAAAAGCGCGCG
UCD59	H274	1	S	T162A	NA	TRUE	AACACCGATTTCAAAGCTTTGGAACTGTACTCTGAGGACGAATTACGGTCTAGTAATGTGTTTGATTTGGAAGACATCATGCGAGAGTTCAATACGTACAAGCAGAGAATGATTCACGTGGAAGGAAAGGTGTTCGACAAAGTGCCTGGATATCTTCGTGGACTGGATGATATGATGAGCGGTCTAGGTTCTGCAGGGAAGGCTTTGGGTGTGGCCATCGGAGCTGTCGGTGGTGCTGTGGCTTCTTTTGTGGAAGGTGTCGTCGGTTTCATCAAGAATCCCTTCGGTTCTTTCACTGTGATTCTCTTTTTGCTTGCGGTACTGGGTGTTATTTACTTGATCTACATGCGGCAAAAGCGCGCG
UCD59	H276	1	NS	T168A	D56E	TRUE	AACACCGATTTCAAAGCTTTGGAACTGTACTCTGAGGACGAATTACGGTCTAGTAATGTGTTTGATTTGGAAGACATCATGCGAGAGTTCAATACGTACAAGCAGAGAATGATTCACGTGGAAGGAAAGGTGTTCGACAAAGTGCCTGGATATCTTCGTGGTCTGGAAGATATGATGAGCGGTCTAGGTTCTGCAGGGAAGGCTTTGGGTGTGGCCATCGGAGCTGTCGGTGGTGCTGTGGCTTCTTTTGTGGAAGGTGTCGTCGGTTTCATCAAGAATCCCTTCGGTTCTTTCACTGTGATTCTCTTTTTGCTTGCGGTACTGGGTGTTATTTACTTGATCTACATGCGGCAAAAGCGCGCG
UCD59	H279	1	NS	T171A	D57E	TRUE	AACACCGATTTCAAAGCTTTGGAACTGTACTCTGAGGACGAATTACGGTCTAGTAATGTGTTTGATTTGGAAGACATCATGCGAGAGTTCAATACGTACAAGCAGAGAATGATTCACGTGGAAGGAAAGGTGTTCGACAAAGTGCCTGGATATCTTCGTGGTCTGGATGAAATGATGAGCGGTCTAGGTTCTGCAGGGAAGGCTTTGGGTGTGGCCATCGGAGCTGTCGGTGGTGCTGTGGCTTCTTTTGTGGAAGGTGTCGTCGGTTTCATCAAGAATCCCTTCGGTTCTTTCACTGTGATTCTCTTTTTGCTTGCGGTACTGGGTGTTATTTACTTGATCTACATGCGGCAAAAGCGCGCG
UCD59	H285	1	NS	T190C	S64P	FALSE	AACACCGATTTCAAAGCTTTGGAACTGTACTCTGAGGACGAATTACGGTCTAGTAATGTGTTTGATTTGGAAGACATCATGCGAGAGTTCAATACGTACAAGCAGAGAATGATTCACGTGGAAGGAAAGGTGTTCGACAAAGTGCCTGGATATCTTCGTGGTCTGGATGATATGATGAGCGGTCTAGGTCCTGCAGGGAAGGCTTTGGGTGTGGCCATCGGAGCTGTCGGTGGTGCTGTGGCTTCTTTTGTGGAAGGTGTCGTCGGTTTCATCAAGAATCCCTTCGGTTCTTTCACTGTGATTCTCTTTTTGCTTGCGGTACTGGGTGTTATTTACTTGATCTACATGCGGCAAAAGCGCGCG
UCD59	H291	1	NS	T248C	F83S	FALSE	AACACCGATTTCAAAGCTTTGGAACTGTACTCTGAGGACGAATTACGGTCTAGTAATGTGTTTGATTTGGAAGACATCATGCGAGAGTTCAATACGTACAAGCAGAGAATGATTCACGTGGAAGGAAAGGTGTTCGACAAAGTGCCTGGATATCTTCGTGGTCTGGATGATATGATGAGCGGTCTAGGTTCTGCAGGGAAGGCTTTGGGTGTGGCCATCGGAGCTGTCGGTGGTGCTGTGGCTTCTTCTGTGGAAGGTGTCGTCGGTTTCATCAAGAATCCCTTCGGTTCTTTCACTGTGATTCTCTTTTTGCTTGCGGTACTGGGTGTTATTTACTTGATCTACATGCGGCAAAAGCGCGCG
UCD59	H294	1	NS	T272C	I91T	FALSE	AACACCGATTTCAAAGCTTTGGAACTGTACTCTGAGGACGAATTACGGTCTAGTAATGTGTTTGATTTGGAAGACATCATGCGAGAGTTCAATACGTACAAGCAGAGAATGATTCACGTGGAAGGAAAGGTGTTCGACAAAGTGCCTGGATATCTTCGTGGTCTGGATGATATGATGAGCGGTCTAGGTTCTGCAGGGAAGGCTTTGGGTGTGGCCATCGGAGCTGTCGGTGGTGCTGTGGCTTCTTTTGTGGAAGGTGTCGTCGGTTTCACCAAGAATCCCTTCGGTTCTTTCACTGTGATTCTCTTTTTGCTTGCGGTACTGGGTGTTATTTACTTGATCTACATGCGGCAAAAGCGCGCG
UCD59	H297	1	NS	T283C	F95L	FALSE	AACACCGATTTCAAAGCTTTGGAACTGTACTCTGAGGACGAATTACGGTCTAGTAATGTGTTTGATTTGGAAGACATCATGCGAGAGTTCAATACGTACAAGCAGAGAATGATTCACGTGGAAGGAAAGGTGTTCGACAAAGTGCCTGGATATCTTCGTGGTCTGGATGATATGATGAGCGGTCTAGGTTCTGCAGGGAAGGCTTTGGGTGTGGCCATCGGAGCTGTCGGTGGTGCTGTGGCTTCTTTTGTGGAAGGTGTCGTCGGTTTCATCAAGAATCCCCTCGGTTCTTTCACTGTGATTCTCTTTTTGCTTGCGGTACTGGGTGTTATTTACTTGATCTACATGCGGCAAAAGCGCGCG
UCD59	H301	1	NS	T293C	F98S	FALSE	AACACCGATTTCAAAGCTTTGGAACTGTACTCTGAGGACGAATTACGGTCTAGTAATGTGTTTGATTTGGAAGACATCATGCGAGAGTTCAATACGTACAAGCAGAGAATGATTCACGTGGAAGGAAAGGTGTTCGACAAAGTGCCTGGATATCTTCGTGGTCTGGATGATATGATGAGCGGTCTAGGTTCTGCAGGGAAGGCTTTGGGTGTGGCCATCGGAGCTGTCGGTGGTGCTGTGGCTTCTTTTGTGGAAGGTGTCGTCGGTTTCATCAAGAATCCCTTCGGTTCTTCCACTGTGATTCTCTTTTTGCTTGCGGTACTGGGTGTTATTTACTTGATCTACATGCGGCAAAAGCGCGCG
UCD59	H303	1	NS	T299C	V100A	FALSE	AACACCGATTTCAAAGCTTTGGAACTGTACTCTGAGGACGAATTACGGTCTAGTAATGTGTTTGATTTGGAAGACATCATGCGAGAGTTCAATACGTACAAGCAGAGAATGATTCACGTGGAAGGAAAGGTGTTCGACAAAGTGCCTGGATATCTTCGTGGTCTGGATGATATGATGAGCGGTCTAGGTTCTGCAGGGAAGGCTTTGGGTGTGGCCATCGGAGCTGTCGGTGGTGCTGTGGCTTCTTTTGTGGAAGGTGTCGTCGGTTTCATCAAGAATCCCTTCGGTTCTTTCACTGCGATTCTCTTTTTGCTTGCGGTACTGGGTGTTATTTACTTGATCTACATGCGGCAAAAGCGCGCG
UCD59	H308	1	NS	T305C	L102P	FALSE	AACACCGATTTCAAAGCTTTGGAACTGTACTCTGAGGACGAATTACGGTCTAGTAATGTGTTTGATTTGGAAGACATCATGCGAGAGTTCAATACGTACAAGCAGAGAATGATTCACGTGGAAGGAAAGGTGTTCGACAAAGTGCCTGGATATCTTCGTGGTCTGGATGATATGATGAGCGGTCTAGGTTCTGCAGGGAAGGCTTTGGGTGTGGCCATCGGAGCTGTCGGTGGTGCTGTGGCTTCTTTTGTGGAAGGTGTCGTCGGTTTCATCAAGAATCCCTTCGGTTCTTTCACTGTGATTCCCTTTTTGCTTGCGGTACTGGGTGTTATTTACTTGATCTACATGCGGCAAAAGCGCGCG
UCD59	H311	1	NS	T308C	F103S	FALSE	AACACCGATTTCAAAGCTTTGGAACTGTACTCTGAGGACGAATTACGGTCTAGTAATGTGTTTGATTTGGAAGACATCATGCGAGAGTTCAATACGTACAAGCAGAGAATGATTCACGTGGAAGGAAAGGTGTTCGACAAAGTGCCTGGATATCTTCGTGGTCTGGATGATATGATGAGCGGTCTAGGTTCTGCAGGGAAGGCTTTGGGTGTGGCCATCGGAGCTGTCGGTGGTGCTGTGGCTTCTTTTGTGGAAGGTGTCGTCGGTTTCATCAAGAATCCCTTCGGTTCTTTCACTGTGATTCTCTCTTTGCTTGCGGTACTGGGTGTTATTTACTTGATCTACATGCGGCAAAAGCGCGCG
UCD59	H64	2	NS	A38G,C270T	D13G	FALSE	AACACCGATTTCAAAGCTTTGGAACTGTACTCTGAGGGCGAATTACGGTCTAGTAATGTGTTTGATTTGGAAGACATCATGCGAGAGTTCAATACGTACAAGCAGAGAATGATTCACGTGGAAGGAAAGGTGTTCGACAAAGTGCCTGGATATCTTCGTGGTCTGGATGATATGATGAGCGGTCTAGGTTCTGCAGGGAAGGCTTTGGGTGTGGCCATCGGAGCTGTCGGTGGTGCTGTGGCTTCTTTTGTGGAAGGTGTCGTCGGTTTTATCAAGAATCCCTTCGGTTCTTTCACTGTGATTCTCTTTTTGCTTGCGGTACTGGGTGTTATTTACTTGATCTACATGCGGCAAAAGCGCGCG
UCD59	H287	2	NS	A127G,T225C	K43E	FALSE	AACACCGATTTCAAAGCTTTGGAACTGTACTCTGAGGACGAATTACGGTCTAGTAATGTGTTTGATTTGGAAGACATCATGCGAGAGTTCAATACGTACAAGCAGAGAATGATTCACGTGGAAGGAGAGGTGTTCGACAAAGTGCCTGGATATCTTCGTGGTCTGGATGATATGATGAGCGGTCTAGGTTCTGCAGGGAAGGCTTTGGGTGTGGCCATCGGAGCCGTCGGTGGTGCTGTGGCTTCTTTTGTGGAAGGTGTCGTCGGTTTCATCAAGAATCCCTTCGGTTCTTTCACTGTGATTCTCTTTTTGCTTGCGGTACTGGGTGTTATTTACTTGATCTACATGCGGCAAAAGCGCGCG
UCD59	H20	3	NS	G96A,C270T,A346G	M116V	FALSE	AACACCGATTTCAAAGCTTTGGAACTGTACTCTGAGGACGAATTACGGTCTAGTAATGTGTTTGATTTGGAAGACATCATGCGAGAGTTCAATACATACAAGCAGAGAATGATTCACGTGGAAGGAAAGGTGTTCGACAAAGTGCCTGGATATCTTCGTGGTCTGGATGATATGATGAGCGGTCTAGGTTCTGCAGGGAAGGCTTTGGGTGTGGCCATCGGAGCTGTCGGTGGTGCTGTGGCTTCTTTTGTGGAAGGTGTCGTCGGTTTTATCAAGAATCCCTTCGGTTCTTTCACTGTGATTCTCTTTTTGCTTGCGGTACTGGGTGTTATTTACTTGATCTACGTGCGGCAAAAGCGCGCG
UCD59	H288	3	NS	A104G,T162C,G230A	Q35R,G77D	FALSE	AACACCGATTTCAAAGCTTTGGAACTGTACTCTGAGGACGAATTACGGTCTAGTAATGTGTTTGATTTGGAAGACATCATGCGAGAGTTCAATACGTACAAGCGGAGAATGATTCACGTGGAAGGAAAGGTGTTCGACAAAGTGCCTGGATATCTTCGTGGCCTGGATGATATGATGAGCGGTCTAGGTTCTGCAGGGAAGGCTTTGGGTGTGGCCATCGGAGCTGTCGATGGTGCTGTGGCTTCTTTTGTGGAAGGTGTCGTCGGTTTCATCAAGAATCCCTTCGGTTCTTTCACTGTGATTCTCTTTTTGCTTGCGGTACTGGGTGTTATTTACTTGATCTACATGCGGCAAAAGCGCGCG
UCD59	H305	3	NS	G262A,G287A,T302C	V88I,G96D,I101T	FALSE	AACACCGATTTCAAAGCTTTGGAACTGTACTCTGAGGACGAATTACGGTCTAGTAATGTGTTTGATTTGGAAGACATCATGCGAGAGTTCAATACGTACAAGCAGAGAATGATTCACGTGGAAGGAAAGGTGTTCGACAAAGTGCCTGGATATCTTCGTGGTCTGGATGATATGATGAGCGGTCTAGGTTCTGCAGGGAAGGCTTTGGGTGTGGCCATCGGAGCTGTCGGTGGTGCTGTGGCTTCTTTTGTGGAAGGTGTCATCGGTTTCATCAAGAATCCCTTCGATTCTTTCACTGTGACTCTCTTTTTGCTTGCGGTACTGGGTGTTATTTACTTGATCTACATGCGGCAAAAGCGCGCG
