# Supplementary material for: Intrahost cytomegalovirus population genetics following antibody pretreatment in a monkey model of congenital transmission
Source: PLoS Pathog. 2020 Feb 14;16(2):e1007968. doi: 10.1371/journal.ppat.1007968 (PMC7046290; doi:10.1371/journal.ppat.1007968)
Supplement: S2 Appendix — Each row corresponds to a unique haplotype. Each haplotype has listed the strain it belongs to, an identifying haplotype number, the number of mutations between it and the canonical reference strain, and the types of these mutations. (CSV) [file ppat.1007968.s029.csv]

strain	haplotype	number_mut	mut_type	mut_nt	mut_aa	in_inoculum	sequence
180.92	H113	0	NA	NA	NA	TRUE	ACGCTCGTGTTTGCCGAGACCTTACCCCAGAACCTCACTTGTCTCGAACTGACCCGTCGATGCTTTACTGGGGAAACGTTTTCACCCGAGGATGATAGCTGGGCCAAGCCTTTAATAAAAGTAAATCATCCCGATGGCAACCTCTCGCAACTTCTTCGCTACACTCCCCTCACTAAACATGCTGCGCCCACAATACCCTTGGACGACACCTTCATGGACTTTGTGGCTCTGCTACACAATAACCCCGCTCAGCTGCGAACTCTGTTAACCCTTTTGAAATCCGATGGTGCACCGACTTGGATGAAGATTATGCAAGGCTACAGTGAGTGTGGAGACACCGGGTCTATCTACACG
180.92	H5	1	NS	G340T	G114W	TRUE	ACGCTCGTGTTTGCCGAGACCTTACCCCAGAACCTCACTTGTCTCGAACTGACCCGTCGATGCTTTACTGGGGAAACGTTTTCACCCGAGGATGATAGCTGGGCCAAGCCTTTAATAAAAGTAAATCATCCCGATGGCAACCTCTCGCAACTTCTTCGCTACACTCCCCTCACTAAACATGCTGCGCCCACAATACCCTTGGACGACACCTTCATGGACTTTGTGGCTCTGCTACACAATAACCCCGCTCAGCTGCGAACTCTGTTAACCCTTTTGAAATCCGATGGTGCACCGACTTGGATGAAGATTATGCAAGGCTACAGTGAGTGTGGAGACACCTGGTCTATCTACACG
180.92	H19	1	NS	G317T	G106V	TRUE	ACGCTCGTGTTTGCCGAGACCTTACCCCAGAACCTCACTTGTCTCGAACTGACCCGTCGATGCTTTACTGGGGAAACGTTTTCACCCGAGGATGATAGCTGGGCCAAGCCTTTAATAAAAGTAAATCATCCCGATGGCAACCTCTCGCAACTTCTTCGCTACACTCCCCTCACTAAACATGCTGCGCCCACAATACCCTTGGACGACACCTTCATGGACTTTGTGGCTCTGCTACACAATAACCCCGCTCAGCTGCGAACTCTGTTAACCCTTTTGAAATCCGATGGTGCACCGACTTGGATGAAGATTATGCAAGTCTACAGTGAGTGTGGAGACACCGGGTCTATCTACACG
180.92	H29	1	NS	G300T	W100C	TRUE	ACGCTCGTGTTTGCCGAGACCTTACCCCAGAACCTCACTTGTCTCGAACTGACCCGTCGATGCTTTACTGGGGAAACGTTTTCACCCGAGGATGATAGCTGGGCCAAGCCTTTAATAAAAGTAAATCATCCCGATGGCAACCTCTCGCAACTTCTTCGCTACACTCCCCTCACTAAACATGCTGCGCCCACAATACCCTTGGACGACACCTTCATGGACTTTGTGGCTCTGCTACACAATAACCCCGCTCAGCTGCGAACTCTGTTAACCCTTTTGAAATCCGATGGTGCACCGACTTGTATGAAGATTATGCAAGGCTACAGTGAGTGTGGAGACACCGGGTCTATCTACACG
180.92	H31	1	S	A291G	NA	TRUE	ACGCTCGTGTTTGCCGAGACCTTACCCCAGAACCTCACTTGTCTCGAACTGACCCGTCGATGCTTTACTGGGGAAACGTTTTCACCCGAGGATGATAGCTGGGCCAAGCCTTTAATAAAAGTAAATCATCCCGATGGCAACCTCTCGCAACTTCTTCGCTACACTCCCCTCACTAAACATGCTGCGCCCACAATACCCTTGGACGACACCTTCATGGACTTTGTGGCTCTGCTACACAATAACCCCGCTCAGCTGCGAACTCTGTTAACCCTTTTGAAATCCGATGGTGCGCCGACTTGGATGAAGATTATGCAAGGCTACAGTGAGTGTGGAGACACCGGGTCTATCTACACG
180.92	H44	1	NS	A277G	K93E	TRUE	ACGCTCGTGTTTGCCGAGACCTTACCCCAGAACCTCACTTGTCTCGAACTGACCCGTCGATGCTTTACTGGGGAAACGTTTTCACCCGAGGATGATAGCTGGGCCAAGCCTTTAATAAAAGTAAATCATCCCGATGGCAACCTCTCGCAACTTCTTCGCTACACTCCCCTCACTAAACATGCTGCGCCCACAATACCCTTGGACGACACCTTCATGGACTTTGTGGCTCTGCTACACAATAACCCCGCTCAGCTGCGAACTCTGTTAACCCTTTTGGAATCCGATGGTGCACCGACTTGGATGAAGATTATGCAAGGCTACAGTGAGTGTGGAGACACCGGGTCTATCTACACG
180.92	H88	1	S	A234G	NA	FALSE	ACGCTCGTGTTTGCCGAGACCTTACCCCAGAACCTCACTTGTCTCGAACTGACCCGTCGATGCTTTACTGGGGAAACGTTTTCACCCGAGGATGATAGCTGGGCCAAGCCTTTAATAAAAGTAAATCATCCCGATGGCAACCTCTCGCAACTTCTTCGCTACACTCCCCTCACTAAACATGCTGCGCCCACAATACCCTTGGACGACACCTTCATGGACTTTGTGGCTCTGCTGCACAATAACCCCGCTCAGCTGCGAACTCTGTTAACCCTTTTGAAATCCGATGGTGCACCGACTTGGATGAAGATTATGCAAGGCTACAGTGAGTGTGGAGACACCGGGTCTATCTACACG
180.92	H96	1	NS	C187T	P63S	TRUE	ACGCTCGTGTTTGCCGAGACCTTACCCCAGAACCTCACTTGTCTCGAACTGACCCGTCGATGCTTTACTGGGGAAACGTTTTCACCCGAGGATGATAGCTGGGCCAAGCCTTTAATAAAAGTAAATCATCCCGATGGCAACCTCTCGCAACTTCTTCGCTACACTCCCCTCACTAAACATGCTGCGTCCACAATACCCTTGGACGACACCTTCATGGACTTTGTGGCTCTGCTACACAATAACCCCGCTCAGCTGCGAACTCTGTTAACCCTTTTGAAATCCGATGGTGCACCGACTTGGATGAAGATTATGCAAGGCTACAGTGAGTGTGGAGACACCGGGTCTATCTACACG
180.92	H100	1	NS	A161G	Y54C	FALSE	ACGCTCGTGTTTGCCGAGACCTTACCCCAGAACCTCACTTGTCTCGAACTGACCCGTCGATGCTTTACTGGGGAAACGTTTTCACCCGAGGATGATAGCTGGGCCAAGCCTTTAATAAAAGTAAATCATCCCGATGGCAACCTCTCGCAACTTCTTCGCTGCACTCCCCTCACTAAACATGCTGCGCCCACAATACCCTTGGACGACACCTTCATGGACTTTGTGGCTCTGCTACACAATAACCCCGCTCAGCTGCGAACTCTGTTAACCCTTTTGAAATCCGATGGTGCACCGACTTGGATGAAGATTATGCAAGGCTACAGTGAGTGTGGAGACACCGGGTCTATCTACACG
180.92	H101	1	NS	C148T	Q50*	TRUE	ACGCTCGTGTTTGCCGAGACCTTACCCCAGAACCTCACTTGTCTCGAACTGACCCGTCGATGCTTTACTGGGGAAACGTTTTCACCCGAGGATGATAGCTGGGCCAAGCCTTTAATAAAAGTAAATCATCCCGATGGCAACCTCTCGTAACTTCTTCGCTACACTCCCCTCACTAAACATGCTGCGCCCACAATACCCTTGGACGACACCTTCATGGACTTTGTGGCTCTGCTACACAATAACCCCGCTCAGCTGCGAACTCTGTTAACCCTTTTGAAATCCGATGGTGCACCGACTTGGATGAAGATTATGCAAGGCTACAGTGAGTGTGGAGACACCGGGTCTATCTACACG
180.92	H102	1	S	C138T	NA	TRUE	ACGCTCGTGTTTGCCGAGACCTTACCCCAGAACCTCACTTGTCTCGAACTGACCCGTCGATGCTTTACTGGGGAAACGTTTTCACCCGAGGATGATAGCTGGGCCAAGCCTTTAATAAAAGTAAATCATCCCGATGGTAACCTCTCGCAACTTCTTCGCTACACTCCCCTCACTAAACATGCTGCGCCCACAATACCCTTGGACGACACCTTCATGGACTTTGTGGCTCTGCTACACAATAACCCCGCTCAGCTGCGAACTCTGTTAACCCTTTTGAAATCCGATGGTGCACCGACTTGGATGAAGATTATGCAAGGCTACAGTGAGTGTGGAGACACCGGGTCTATCTACACG
180.92	H108	1	NS	G101T	W34L	TRUE	ACGCTCGTGTTTGCCGAGACCTTACCCCAGAACCTCACTTGTCTCGAACTGACCCGTCGATGCTTTACTGGGGAAACGTTTTCACCCGAGGATGATAGCTTGGCCAAGCCTTTAATAAAAGTAAATCATCCCGATGGCAACCTCTCGCAACTTCTTCGCTACACTCCCCTCACTAAACATGCTGCGCCCACAATACCCTTGGACGACACCTTCATGGACTTTGTGGCTCTGCTACACAATAACCCCGCTCAGCTGCGAACTCTGTTAACCCTTTTGAAATCCGATGGTGCACCGACTTGGATGAAGATTATGCAAGGCTACAGTGAGTGTGGAGACACCGGGTCTATCTACACG
180.92	H110	1	NS	G30T	Q10H	TRUE	ACGCTCGTGTTTGCCGAGACCTTACCCCATAACCTCACTTGTCTCGAACTGACCCGTCGATGCTTTACTGGGGAAACGTTTTCACCCGAGGATGATAGCTGGGCCAAGCCTTTAATAAAAGTAAATCATCCCGATGGCAACCTCTCGCAACTTCTTCGCTACACTCCCCTCACTAAACATGCTGCGCCCACAATACCCTTGGACGACACCTTCATGGACTTTGTGGCTCTGCTACACAATAACCCCGCTCAGCTGCGAACTCTGTTAACCCTTTTGAAATCCGATGGTGCACCGACTTGGATGAAGATTATGCAAGGCTACAGTGAGTGTGGAGACACCGGGTCTATCTACACG
180.92	H111	1	NS	C20T	T7I	TRUE	ACGCTCGTGTTTGCCGAGATCTTACCCCAGAACCTCACTTGTCTCGAACTGACCCGTCGATGCTTTACTGGGGAAACGTTTTCACCCGAGGATGATAGCTGGGCCAAGCCTTTAATAAAAGTAAATCATCCCGATGGCAACCTCTCGCAACTTCTTCGCTACACTCCCCTCACTAAACATGCTGCGCCCACAATACCCTTGGACGACACCTTCATGGACTTTGTGGCTCTGCTACACAATAACCCCGCTCAGCTGCGAACTCTGTTAACCCTTTTGAAATCCGATGGTGCACCGACTTGGATGAAGATTATGCAAGGCTACAGTGAGTGTGGAGACACCGGGTCTATCTACACG
180.92	H115	1	S	C6A	NA	TRUE	ACGCTAGTGTTTGCCGAGACCTTACCCCAGAACCTCACTTGTCTCGAACTGACCCGTCGATGCTTTACTGGGGAAACGTTTTCACCCGAGGATGATAGCTGGGCCAAGCCTTTAATAAAAGTAAATCATCCCGATGGCAACCTCTCGCAACTTCTTCGCTACACTCCCCTCACTAAACATGCTGCGCCCACAATACCCTTGGACGACACCTTCATGGACTTTGTGGCTCTGCTACACAATAACCCCGCTCAGCTGCGAACTCTGTTAACCCTTTTGAAATCCGATGGTGCACCGACTTGGATGAAGATTATGCAAGGCTACAGTGAGTGTGGAGACACCGGGTCTATCTACACG
180.92	H117	1	NS	T35C	L12P	TRUE	ACGCTCGTGTTTGCCGAGACCTTACCCCAGAACCCCACTTGTCTCGAACTGACCCGTCGATGCTTTACTGGGGAAACGTTTTCACCCGAGGATGATAGCTGGGCCAAGCCTTTAATAAAAGTAAATCATCCCGATGGCAACCTCTCGCAACTTCTTCGCTACACTCCCCTCACTAAACATGCTGCGCCCACAATACCCTTGGACGACACCTTCATGGACTTTGTGGCTCTGCTACACAATAACCCCGCTCAGCTGCGAACTCTGTTAACCCTTTTGAAATCCGATGGTGCACCGACTTGGATGAAGATTATGCAAGGCTACAGTGAGTGTGGAGACACCGGGTCTATCTACACG
180.92	H120	1	NS	T64C	F22L	TRUE	ACGCTCGTGTTTGCCGAGACCTTACCCCAGAACCTCACTTGTCTCGAACTGACCCGTCGATGCCTTACTGGGGAAACGTTTTCACCCGAGGATGATAGCTGGGCCAAGCCTTTAATAAAAGTAAATCATCCCGATGGCAACCTCTCGCAACTTCTTCGCTACACTCCCCTCACTAAACATGCTGCGCCCACAATACCCTTGGACGACACCTTCATGGACTTTGTGGCTCTGCTACACAATAACCCCGCTCAGCTGCGAACTCTGTTAACCCTTTTGAAATCCGATGGTGCACCGACTTGGATGAAGATTATGCAAGGCTACAGTGAGTGTGGAGACACCGGGTCTATCTACACG
180.92	H305	1	S	T274C	NA	FALSE	ACGCTCGTGTTTGCCGAGACCTTACCCCAGAACCTCACTTGTCTCGAACTGACCCGTCGATGCTTTACTGGGGAAACGTTTTCACCCGAGGATGATAGCTGGGCCAAGCCTTTAATAAAAGTAAATCATCCCGATGGCAACCTCTCGCAACTTCTTCGCTACACTCCCCTCACTAAACATGCTGCGCCCACAATACCCTTGGACGACACCTTCATGGACTTTGTGGCTCTGCTACACAATAACCCCGCTCAGCTGCGAACTCTGTTAACCCTTCTGAAATCCGATGGTGCACCGACTTGGATGAAGATTATGCAAGGCTACAGTGAGTGTGGAGACACCGGGTCTATCTACACG
180.92	H45	2	NS	C6A,A277G	K93E	TRUE	ACGCTAGTGTTTGCCGAGACCTTACCCCAGAACCTCACTTGTCTCGAACTGACCCGTCGATGCTTTACTGGGGAAACGTTTTCACCCGAGGATGATAGCTGGGCCAAGCCTTTAATAAAAGTAAATCATCCCGATGGCAACCTCTCGCAACTTCTTCGCTACACTCCCCTCACTAAACATGCTGCGCCCACAATACCCTTGGACGACACCTTCATGGACTTTGTGGCTCTGCTACACAATAACCCCGCTCAGCTGCGAACTCTGTTAACCCTTTTGGAATCCGATGGTGCACCGACTTGGATGAAGATTATGCAAGGCTACAGTGAGTGTGGAGACACCGGGTCTATCTACACG
180.92	H123	2	NS	C43A,C68A	L15I,T23N	FALSE	ACGCTCGTGTTTGCCGAGACCTTACCCCAGAACCTCACTTGTATCGAACTGACCCGTCGATGCTTTAATGGGGAAACGTTTTCACCCGAGGATGATAGCTGGGCCAAGCCTTTAATAAAAGTAAATCATCCCGATGGCAACCTCTCGCAACTTCTTCGCTACACTCCCCTCACTAAACATGCTGCGCCCACAATACCCTTGGACGACACCTTCATGGACTTTGTGGCTCTGCTACACAATAACCCCGCTCAGCTGCGAACTCTGTTAACCCTTTTGAAATCCGATGGTGCACCGACTTGGATGAAGATTATGCAAGGCTACAGTGAGTGTGGAGACACCGGGTCTATCTACACG
180.92	H255	2	NS	C187T,T274C	P63S	TRUE	ACGCTCGTGTTTGCCGAGACCTTACCCCAGAACCTCACTTGTCTCGAACTGACCCGTCGATGCTTTACTGGGGAAACGTTTTCACCCGAGGATGATAGCTGGGCCAAGCCTTTAATAAAAGTAAATCATCCCGATGGCAACCTCTCGCAACTTCTTCGCTACACTCCCCTCACTAAACATGCTGCGTCCACAATACCCTTGGACGACACCTTCATGGACTTTGTGGCTCTGCTACACAATAACCCCGCTCAGCTGCGAACTCTGTTAACCCTTCTGAAATCCGATGGTGCACCGACTTGGATGAAGATTATGCAAGGCTACAGTGAGTGTGGAGACACCGGGTCTATCTACACG
180.92	H306	2	S	C6A,T274C	NA	FALSE	ACGCTAGTGTTTGCCGAGACCTTACCCCAGAACCTCACTTGTCTCGAACTGACCCGTCGATGCTTTACTGGGGAAACGTTTTCACCCGAGGATGATAGCTGGGCCAAGCCTTTAATAAAAGTAAATCATCCCGATGGCAACCTCTCGCAACTTCTTCGCTACACTCCCCTCACTAAACATGCTGCGCCCACAATACCCTTGGACGACACCTTCATGGACTTTGTGGCTCTGCTACACAATAACCCCGCTCAGCTGCGAACTCTGTTAACCCTTCTGAAATCCGATGGTGCACCGACTTGGATGAAGATTATGCAAGGCTACAGTGAGTGTGGAGACACCGGGTCTATCTACACG
UCD52	H214	0	NA	NA	NA	TRUE	ACGCTAGTGTTTGCCGAGACCTTACCCCAGAACCTCACTTGTATCGAACTGACCCGTCGATGCTTTAATGGGGAAACGTTTTCACCCGAGGATGATAGCTGGGCCAAGCCTTTAATAAAAGTAAATTATCCCGATGGCAACCTCTCGCAACTTCTTCGCTACACTCCCCTCACTAAACATGCTGCGTCCACAATACCCTTGGACGACACCTTCATGGACTTTGTGGCTCTGCTACACAATAACCCCGCTCAGCTGCGAACTCTGTTAACCCTTCTGAAATCCGATGGTGCACCGACTTGGATGAAGATTATGCAAGGCTACAGTGAGTGTGGAGACACCGGGTCTATCTACACG
UCD52	H1	1	NS	A352G	T118A	FALSE	ACGCTAGTGTTTGCCGAGACCTTACCCCAGAACCTCACTTGTATCGAACTGACCCGTCGATGCTTTAATGGGGAAACGTTTTCACCCGAGGATGATAGCTGGGCCAAGCCTTTAATAAAAGTAAATTATCCCGATGGCAACCTCTCGCAACTTCTTCGCTACACTCCCCTCACTAAACATGCTGCGTCCACAATACCCTTGGACGACACCTTCATGGACTTTGTGGCTCTGCTACACAATAACCCCGCTCAGCTGCGAACTCTGTTAACCCTTCTGAAATCCGATGGTGCACCGACTTGGATGAAGATTATGCAAGGCTACAGTGAGTGTGGAGACACCGGGTCTATCTACGCG
UCD52	H3	1	NS	A350G	Y117C	FALSE	ACGCTAGTGTTTGCCGAGACCTTACCCCAGAACCTCACTTGTATCGAACTGACCCGTCGATGCTTTAATGGGGAAACGTTTTCACCCGAGGATGATAGCTGGGCCAAGCCTTTAATAAAAGTAAATTATCCCGATGGCAACCTCTCGCAACTTCTTCGCTACACTCCCCTCACTAAACATGCTGCGTCCACAATACCCTTGGACGACACCTTCATGGACTTTGTGGCTCTGCTACACAATAACCCCGCTCAGCTGCGAACTCTGTTAACCCTTCTGAAATCCGATGGTGCACCGACTTGGATGAAGATTATGCAAGGCTACAGTGAGTGTGGAGACACCGGGTCTATCTGCACG
UCD52	H6	1	S	C339T	NA	FALSE	ACGCTAGTGTTTGCCGAGACCTTACCCCAGAACCTCACTTGTATCGAACTGACCCGTCGATGCTTTAATGGGGAAACGTTTTCACCCGAGGATGATAGCTGGGCCAAGCCTTTAATAAAAGTAAATTATCCCGATGGCAACCTCTCGCAACTTCTTCGCTACACTCCCCTCACTAAACATGCTGCGTCCACAATACCCTTGGACGACACCTTCATGGACTTTGTGGCTCTGCTACACAATAACCCCGCTCAGCTGCGAACTCTGTTAACCCTTCTGAAATCCGATGGTGCACCGACTTGGATGAAGATTATGCAAGGCTACAGTGAGTGTGGAGACACTGGGTCTATCTACACG
UCD52	H10	1	S	A333G	NA	FALSE	ACGCTAGTGTTTGCCGAGACCTTACCCCAGAACCTCACTTGTATCGAACTGACCCGTCGATGCTTTAATGGGGAAACGTTTTCACCCGAGGATGATAGCTGGGCCAAGCCTTTAATAAAAGTAAATTATCCCGATGGCAACCTCTCGCAACTTCTTCGCTACACTCCCCTCACTAAACATGCTGCGTCCACAATACCCTTGGACGACACCTTCATGGACTTTGTGGCTCTGCTACACAATAACCCCGCTCAGCTGCGAACTCTGTTAACCCTTCTGAAATCCGATGGTGCACCGACTTGGATGAAGATTATGCAAGGCTACAGTGAGTGTGGGGACACCGGGTCTATCTACACG
UCD52	H17	1	NS	A320G	Y107C	FALSE	ACGCTAGTGTTTGCCGAGACCTTACCCCAGAACCTCACTTGTATCGAACTGACCCGTCGATGCTTTAATGGGGAAACGTTTTCACCCGAGGATGATAGCTGGGCCAAGCCTTTAATAAAAGTAAATTATCCCGATGGCAACCTCTCGCAACTTCTTCGCTACACTCCCCTCACTAAACATGCTGCGTCCACAATACCCTTGGACGACACCTTCATGGACTTTGTGGCTCTGCTACACAATAACCCCGCTCAGCTGCGAACTCTGTTAACCCTTCTGAAATCCGATGGTGCACCGACTTGGATGAAGATTATGCAAGGCTGCAGTGAGTGTGGAGACACCGGGTCTATCTACACG
UCD52	H20	1	S	A315G	NA	FALSE	ACGCTAGTGTTTGCCGAGACCTTACCCCAGAACCTCACTTGTATCGAACTGACCCGTCGATGCTTTAATGGGGAAACGTTTTCACCCGAGGATGATAGCTGGGCCAAGCCTTTAATAAAAGTAAATTATCCCGATGGCAACCTCTCGCAACTTCTTCGCTACACTCCCCTCACTAAACATGCTGCGTCCACAATACCCTTGGACGACACCTTCATGGACTTTGTGGCTCTGCTACACAATAACCCCGCTCAGCTGCGAACTCTGTTAACCCTTCTGAAATCCGATGGTGCACCGACTTGGATGAAGATTATGCAGGGCTACAGTGAGTGTGGAGACACCGGGTCTATCTACACG
UCD52	H24	1	NS	A314G	Q105R	FALSE	ACGCTAGTGTTTGCCGAGACCTTACCCCAGAACCTCACTTGTATCGAACTGACCCGTCGATGCTTTAATGGGGAAACGTTTTCACCCGAGGATGATAGCTGGGCCAAGCCTTTAATAAAAGTAAATTATCCCGATGGCAACCTCTCGCAACTTCTTCGCTACACTCCCCTCACTAAACATGCTGCGTCCACAATACCCTTGGACGACACCTTCATGGACTTTGTGGCTCTGCTACACAATAACCCCGCTCAGCTGCGAACTCTGTTAACCCTTCTGAAATCCGATGGTGCACCGACTTGGATGAAGATTATGCGAGGCTACAGTGAGTGTGGAGACACCGGGTCTATCTACACG
UCD52	H25	1	NS	A305G	K102R	FALSE	ACGCTAGTGTTTGCCGAGACCTTACCCCAGAACCTCACTTGTATCGAACTGACCCGTCGATGCTTTAATGGGGAAACGTTTTCACCCGAGGATGATAGCTGGGCCAAGCCTTTAATAAAAGTAAATTATCCCGATGGCAACCTCTCGCAACTTCTTCGCTACACTCCCCTCACTAAACATGCTGCGTCCACAATACCCTTGGACGACACCTTCATGGACTTTGTGGCTCTGCTACACAATAACCCCGCTCAGCTGCGAACTCTGTTAACCCTTCTGAAATCCGATGGTGCACCGACTTGGATGAGGATTATGCAAGGCTACAGTGAGTGTGGAGACACCGGGTCTATCTACACG
UCD52	H27	1	NS	A304T	K102*	FALSE	ACGCTAGTGTTTGCCGAGACCTTACCCCAGAACCTCACTTGTATCGAACTGACCCGTCGATGCTTTAATGGGGAAACGTTTTCACCCGAGGATGATAGCTGGGCCAAGCCTTTAATAAAAGTAAATTATCCCGATGGCAACCTCTCGCAACTTCTTCGCTACACTCCCCTCACTAAACATGCTGCGTCCACAATACCCTTGGACGACACCTTCATGGACTTTGTGGCTCTGCTACACAATAACCCCGCTCAGCTGCGAACTCTGTTAACCCTTCTGAAATCCGATGGTGCACCGACTTGGATGTAGATTATGCAAGGCTACAGTGAGTGTGGAGACACCGGGTCTATCTACACG
UCD52	H28	1	NS	A301G	M101V	FALSE	ACGCTAGTGTTTGCCGAGACCTTACCCCAGAACCTCACTTGTATCGAACTGACCCGTCGATGCTTTAATGGGGAAACGTTTTCACCCGAGGATGATAGCTGGGCCAAGCCTTTAATAAAAGTAAATTATCCCGATGGCAACCTCTCGCAACTTCTTCGCTACACTCCCCTCACTAAACATGCTGCGTCCACAATACCCTTGGACGACACCTTCATGGACTTTGTGGCTCTGCTACACAATAACCCCGCTCAGCTGCGAACTCTGTTAACCCTTCTGAAATCCGATGGTGCACCGACTTGGGTGAAGATTATGCAAGGCTACAGTGAGTGTGGAGACACCGGGTCTATCTACACG
UCD52	H30	1	NS	A295G	T99A	FALSE	ACGCTAGTGTTTGCCGAGACCTTACCCCAGAACCTCACTTGTATCGAACTGACCCGTCGATGCTTTAATGGGGAAACGTTTTCACCCGAGGATGATAGCTGGGCCAAGCCTTTAATAAAAGTAAATTATCCCGATGGCAACCTCTCGCAACTTCTTCGCTACACTCCCCTCACTAAACATGCTGCGTCCACAATACCCTTGGACGACACCTTCATGGACTTTGTGGCTCTGCTACACAATAACCCCGCTCAGCTGCGAACTCTGTTAACCCTTCTGAAATCCGATGGTGCACCGGCTTGGATGAAGATTATGCAAGGCTACAGTGAGTGTGGAGACACCGGGTCTATCTACACG
UCD52	H32	1	S	A291G	NA	FALSE	ACGCTAGTGTTTGCCGAGACCTTACCCCAGAACCTCACTTGTATCGAACTGACCCGTCGATGCTTTAATGGGGAAACGTTTTCACCCGAGGATGATAGCTGGGCCAAGCCTTTAATAAAAGTAAATTATCCCGATGGCAACCTCTCGCAACTTCTTCGCTACACTCCCCTCACTAAACATGCTGCGTCCACAATACCCTTGGACGACACCTTCATGGACTTTGTGGCTCTGCTACACAATAACCCCGCTCAGCTGCGAACTCTGTTAACCCTTCTGAAATCCGATGGTGCGCCGACTTGGATGAAGATTATGCAAGGCTACAGTGAGTGTGGAGACACCGGGTCTATCTACACG
UCD52	H35	1	NS	C290T	A97V	FALSE	ACGCTAGTGTTTGCCGAGACCTTACCCCAGAACCTCACTTGTATCGAACTGACCCGTCGATGCTTTAATGGGGAAACGTTTTCACCCGAGGATGATAGCTGGGCCAAGCCTTTAATAAAAGTAAATTATCCCGATGGCAACCTCTCGCAACTTCTTCGCTACACTCCCCTCACTAAACATGCTGCGTCCACAATACCCTTGGACGACACCTTCATGGACTTTGTGGCTCTGCTACACAATAACCCCGCTCAGCTGCGAACTCTGTTAACCCTTCTGAAATCCGATGGTGTACCGACTTGGATGAAGATTATGCAAGGCTACAGTGAGTGTGGAGACACCGGGTCTATCTACACG
UCD52	H36	1	NS	A284G	D95G	FALSE	ACGCTAGTGTTTGCCGAGACCTTACCCCAGAACCTCACTTGTATCGAACTGACCCGTCGATGCTTTAATGGGGAAACGTTTTCACCCGAGGATGATAGCTGGGCCAAGCCTTTAATAAAAGTAAATTATCCCGATGGCAACCTCTCGCAACTTCTTCGCTACACTCCCCTCACTAAACATGCTGCGTCCACAATACCCTTGGACGACACCTTCATGGACTTTGTGGCTCTGCTACACAATAACCCCGCTCAGCTGCGAACTCTGTTAACCCTTCTGAAATCCGGTGGTGCACCGACTTGGATGAAGATTATGCAAGGCTACAGTGAGTGTGGAGACACCGGGTCTATCTACACG
UCD52	H37	1	S	C282T	NA	FALSE	ACGCTAGTGTTTGCCGAGACCTTACCCCAGAACCTCACTTGTATCGAACTGACCCGTCGATGCTTTAATGGGGAAACGTTTTCACCCGAGGATGATAGCTGGGCCAAGCCTTTAATAAAAGTAAATTATCCCGATGGCAACCTCTCGCAACTTCTTCGCTACACTCCCCTCACTAAACATGCTGCGTCCACAATACCCTTGGACGACACCTTCATGGACTTTGTGGCTCTGCTACACAATAACCCCGCTCAGCTGCGAACTCTGTTAACCCTTCTGAAATCTGATGGTGCACCGACTTGGATGAAGATTATGCAAGGCTACAGTGAGTGTGGAGACACCGGGTCTATCTACACG
UCD52	H39	1	S	A279G	NA	FALSE	ACGCTAGTGTTTGCCGAGACCTTACCCCAGAACCTCACTTGTATCGAACTGACCCGTCGATGCTTTAATGGGGAAACGTTTTCACCCGAGGATGATAGCTGGGCCAAGCCTTTAATAAAAGTAAATTATCCCGATGGCAACCTCTCGCAACTTCTTCGCTACACTCCCCTCACTAAACATGCTGCGTCCACAATACCCTTGGACGACACCTTCATGGACTTTGTGGCTCTGCTACACAATAACCCCGCTCAGCTGCGAACTCTGTTAACCCTTCTGAAGTCCGATGGTGCACCGACTTGGATGAAGATTATGCAAGGCTACAGTGAGTGTGGAGACACCGGGTCTATCTACACG
UCD52	H43	1	NS	A277T	K93*	FALSE	ACGCTAGTGTTTGCCGAGACCTTACCCCAGAACCTCACTTGTATCGAACTGACCCGTCGATGCTTTAATGGGGAAACGTTTTCACCCGAGGATGATAGCTGGGCCAAGCCTTTAATAAAAGTAAATTATCCCGATGGCAACCTCTCGCAACTTCTTCGCTACACTCCCCTCACTAAACATGCTGCGTCCACAATACCCTTGGACGACACCTTCATGGACTTTGTGGCTCTGCTACACAATAACCCCGCTCAGCTGCGAACTCTGTTAACCCTTCTGTAATCCGATGGTGCACCGACTTGGATGAAGATTATGCAAGGCTACAGTGAGTGTGGAGACACCGGGTCTATCTACACG
UCD52	H46	1	S	G276T	NA	FALSE	ACGCTAGTGTTTGCCGAGACCTTACCCCAGAACCTCACTTGTATCGAACTGACCCGTCGATGCTTTAATGGGGAAACGTTTTCACCCGAGGATGATAGCTGGGCCAAGCCTTTAATAAAAGTAAATTATCCCGATGGCAACCTCTCGCAACTTCTTCGCTACACTCCCCTCACTAAACATGCTGCGTCCACAATACCCTTGGACGACACCTTCATGGACTTTGTGGCTCTGCTACACAATAACCCCGCTCAGCTGCGAACTCTGTTAACCCTTCTTAAATCCGATGGTGCACCGACTTGGATGAAGATTATGCAAGGCTACAGTGAGTGTGGAGACACCGGGTCTATCTACACG
UCD52	H94	1	S	C274T	NA	FALSE	ACGCTAGTGTTTGCCGAGACCTTACCCCAGAACCTCACTTGTATCGAACTGACCCGTCGATGCTTTAATGGGGAAACGTTTTCACCCGAGGATGATAGCTGGGCCAAGCCTTTAATAAAAGTAAATTATCCCGATGGCAACCTCTCGCAACTTCTTCGCTACACTCCCCTCACTAAACATGCTGCGTCCACAATACCCTTGGACGACACCTTCATGGACTTTGTGGCTCTGCTACACAATAACCCCGCTCAGCTGCGAACTCTGTTAACCCTTTTGAAATCCGATGGTGCACCGACTTGGATGAAGATTATGCAAGGCTACAGTGAGTGTGGAGACACCGGGTCTATCTACACG
UCD52	H133	1	NS	A239G	N80S	FALSE	ACGCTAGTGTTTGCCGAGACCTTACCCCAGAACCTCACTTGTATCGAACTGACCCGTCGATGCTTTAATGGGGAAACGTTTTCACCCGAGGATGATAGCTGGGCCAAGCCTTTAATAAAAGTAAATTATCCCGATGGCAACCTCTCGCAACTTCTTCGCTACACTCCCCTCACTAAACATGCTGCGTCCACAATACCCTTGGACGACACCTTCATGGACTTTGTGGCTCTGCTACACAGTAACCCCGCTCAGCTGCGAACTCTGTTAACCCTTCTGAAATCCGATGGTGCACCGACTTGGATGAAGATTATGCAAGGCTACAGTGAGTGTGGAGACACCGGGTCTATCTACACG
UCD52	H134	1	NS	A238T	N80Y	FALSE	ACGCTAGTGTTTGCCGAGACCTTACCCCAGAACCTCACTTGTATCGAACTGACCCGTCGATGCTTTAATGGGGAAACGTTTTCACCCGAGGATGATAGCTGGGCCAAGCCTTTAATAAAAGTAAATTATCCCGATGGCAACCTCTCGCAACTTCTTCGCTACACTCCCCTCACTAAACATGCTGCGTCCACAATACCCTTGGACGACACCTTCATGGACTTTGTGGCTCTGCTACACTATAACCCCGCTCAGCTGCGAACTCTGTTAACCCTTCTGAAATCCGATGGTGCACCGACTTGGATGAAGATTATGCAAGGCTACAGTGAGTGTGGAGACACCGGGTCTATCTACACG
UCD52	H137	1	NS	A236T	H79L	FALSE	ACGCTAGTGTTTGCCGAGACCTTACCCCAGAACCTCACTTGTATCGAACTGACCCGTCGATGCTTTAATGGGGAAACGTTTTCACCCGAGGATGATAGCTGGGCCAAGCCTTTAATAAAAGTAAATTATCCCGATGGCAACCTCTCGCAACTTCTTCGCTACACTCCCCTCACTAAACATGCTGCGTCCACAATACCCTTGGACGACACCTTCATGGACTTTGTGGCTCTGCTACTCAATAACCCCGCTCAGCTGCGAACTCTGTTAACCCTTCTGAAATCCGATGGTGCACCGACTTGGATGAAGATTATGCAAGGCTACAGTGAGTGTGGAGACACCGGGTCTATCTACACG
UCD52	H138	1	NS	A236G	H79R	FALSE	ACGCTAGTGTTTGCCGAGACCTTACCCCAGAACCTCACTTGTATCGAACTGACCCGTCGATGCTTTAATGGGGAAACGTTTTCACCCGAGGATGATAGCTGGGCCAAGCCTTTAATAAAAGTAAATTATCCCGATGGCAACCTCTCGCAACTTCTTCGCTACACTCCCCTCACTAAACATGCTGCGTCCACAATACCCTTGGACGACACCTTCATGGACTTTGTGGCTCTGCTACGCAATAACCCCGCTCAGCTGCGAACTCTGTTAACCCTTCTGAAATCCGATGGTGCACCGACTTGGATGAAGATTATGCAAGGCTACAGTGAGTGTGGAGACACCGGGTCTATCTACACG
UCD52	H139	1	S	A234G	NA	FALSE	ACGCTAGTGTTTGCCGAGACCTTACCCCAGAACCTCACTTGTATCGAACTGACCCGTCGATGCTTTAATGGGGAAACGTTTTCACCCGAGGATGATAGCTGGGCCAAGCCTTTAATAAAAGTAAATTATCCCGATGGCAACCTCTCGCAACTTCTTCGCTACACTCCCCTCACTAAACATGCTGCGTCCACAATACCCTTGGACGACACCTTCATGGACTTTGTGGCTCTGCTGCACAATAACCCCGCTCAGCTGCGAACTCTGTTAACCCTTCTGAAATCCGATGGTGCACCGACTTGGATGAAGATTATGCAAGGCTACAGTGAGTGTGGAGACACCGGGTCTATCTACACG
UCD52	H140	1	S	G225T	NA	FALSE	ACGCTAGTGTTTGCCGAGACCTTACCCCAGAACCTCACTTGTATCGAACTGACCCGTCGATGCTTTAATGGGGAAACGTTTTCACCCGAGGATGATAGCTGGGCCAAGCCTTTAATAAAAGTAAATTATCCCGATGGCAACCTCTCGCAACTTCTTCGCTACACTCCCCTCACTAAACATGCTGCGTCCACAATACCCTTGGACGACACCTTCATGGACTTTGTTGCTCTGCTACACAATAACCCCGCTCAGCTGCGAACTCTGTTAACCCTTCTGAAATCCGATGGTGCACCGACTTGGATGAAGATTATGCAAGGCTACAGTGAGTGTGGAGACACCGGGTCTATCTACACG
UCD52	H143	1	NS	G223T	V75L	FALSE	ACGCTAGTGTTTGCCGAGACCTTACCCCAGAACCTCACTTGTATCGAACTGACCCGTCGATGCTTTAATGGGGAAACGTTTTCACCCGAGGATGATAGCTGGGCCAAGCCTTTAATAAAAGTAAATTATCCCGATGGCAACCTCTCGCAACTTCTTCGCTACACTCCCCTCACTAAACATGCTGCGTCCACAATACCCTTGGACGACACCTTCATGGACTTTTTGGCTCTGCTACACAATAACCCCGCTCAGCTGCGAACTCTGTTAACCCTTCTGAAATCCGATGGTGCACCGACTTGGATGAAGATTATGCAAGGCTACAGTGAGTGTGGAGACACCGGGTCTATCTACACG
UCD52	H146	1	S	C213T	NA	FALSE	ACGCTAGTGTTTGCCGAGACCTTACCCCAGAACCTCACTTGTATCGAACTGACCCGTCGATGCTTTAATGGGGAAACGTTTTCACCCGAGGATGATAGCTGGGCCAAGCCTTTAATAAAAGTAAATTATCCCGATGGCAACCTCTCGCAACTTCTTCGCTACACTCCCCTCACTAAACATGCTGCGTCCACAATACCCTTGGACGACACCTTTATGGACTTTGTGGCTCTGCTACACAATAACCCCGCTCAGCTGCGAACTCTGTTAACCCTTCTGAAATCCGATGGTGCACCGACTTGGATGAAGATTATGCAAGGCTACAGTGAGTGTGGAGACACCGGGTCTATCTACACG
UCD52	H149	1	NS	A208G	T70A	FALSE	ACGCTAGTGTTTGCCGAGACCTTACCCCAGAACCTCACTTGTATCGAACTGACCCGTCGATGCTTTAATGGGGAAACGTTTTCACCCGAGGATGATAGCTGGGCCAAGCCTTTAATAAAAGTAAATTATCCCGATGGCAACCTCTCGCAACTTCTTCGCTACACTCCCCTCACTAAACATGCTGCGTCCACAATACCCTTGGACGACGCCTTCATGGACTTTGTGGCTCTGCTACACAATAACCCCGCTCAGCTGCGAACTCTGTTAACCCTTCTGAAATCCGATGGTGCACCGACTTGGATGAAGATTATGCAAGGCTACAGTGAGTGTGGAGACACCGGGTCTATCTACACG
UCD52	H153	1	NS	A206G	D69G	FALSE	ACGCTAGTGTTTGCCGAGACCTTACCCCAGAACCTCACTTGTATCGAACTGACCCGTCGATGCTTTAATGGGGAAACGTTTTCACCCGAGGATGATAGCTGGGCCAAGCCTTTAATAAAAGTAAATTATCCCGATGGCAACCTCTCGCAACTTCTTCGCTACACTCCCCTCACTAAACATGCTGCGTCCACAATACCCTTGGACGGCACCTTCATGGACTTTGTGGCTCTGCTACACAATAACCCCGCTCAGCTGCGAACTCTGTTAACCCTTCTGAAATCCGATGGTGCACCGACTTGGATGAAGATTATGCAAGGCTACAGTGAGTGTGGAGACACCGGGTCTATCTACACG
UCD52	H154	1	NS	A203G	D68G	FALSE	ACGCTAGTGTTTGCCGAGACCTTACCCCAGAACCTCACTTGTATCGAACTGACCCGTCGATGCTTTAATGGGGAAACGTTTTCACCCGAGGATGATAGCTGGGCCAAGCCTTTAATAAAAGTAAATTATCCCGATGGCAACCTCTCGCAACTTCTTCGCTACACTCCCCTCACTAAACATGCTGCGTCCACAATACCCTTGGGCGACACCTTCATGGACTTTGTGGCTCTGCTACACAATAACCCCGCTCAGCTGCGAACTCTGTTAACCCTTCTGAAATCCGATGGTGCACCGACTTGGATGAAGATTATGCAAGGCTACAGTGAGTGTGGAGACACCGGGTCTATCTACACG
UCD52	H157	1	NS	A190G	T64A	FALSE	ACGCTAGTGTTTGCCGAGACCTTACCCCAGAACCTCACTTGTATCGAACTGACCCGTCGATGCTTTAATGGGGAAACGTTTTCACCCGAGGATGATAGCTGGGCCAAGCCTTTAATAAAAGTAAATTATCCCGATGGCAACCTCTCGCAACTTCTTCGCTACACTCCCCTCACTAAACATGCTGCGTCCGCAATACCCTTGGACGACACCTTCATGGACTTTGTGGCTCTGCTACACAATAACCCCGCTCAGCTGCGAACTCTGTTAACCCTTCTGAAATCCGATGGTGCACCGACTTGGATGAAGATTATGCAAGGCTACAGTGAGTGTGGAGACACCGGGTCTATCTACACG
UCD52	H159	1	NS	A179G	H60R	FALSE	ACGCTAGTGTTTGCCGAGACCTTACCCCAGAACCTCACTTGTATCGAACTGACCCGTCGATGCTTTAATGGGGAAACGTTTTCACCCGAGGATGATAGCTGGGCCAAGCCTTTAATAAAAGTAAATTATCCCGATGGCAACCTCTCGCAACTTCTTCGCTACACTCCCCTCACTAAACGTGCTGCGTCCACAATACCCTTGGACGACACCTTCATGGACTTTGTGGCTCTGCTACACAATAACCCCGCTCAGCTGCGAACTCTGTTAACCCTTCTGAAATCCGATGGTGCACCGACTTGGATGAAGATTATGCAAGGCTACAGTGAGTGTGGAGACACCGGGTCTATCTACACG
UCD52	H162	1	NS	A172G	T58A	FALSE	ACGCTAGTGTTTGCCGAGACCTTACCCCAGAACCTCACTTGTATCGAACTGACCCGTCGATGCTTTAATGGGGAAACGTTTTCACCCGAGGATGATAGCTGGGCCAAGCCTTTAATAAAAGTAAATTATCCCGATGGCAACCTCTCGCAACTTCTTCGCTACACTCCCCTCGCTAAACATGCTGCGTCCACAATACCCTTGGACGACACCTTCATGGACTTTGTGGCTCTGCTACACAATAACCCCGCTCAGCTGCGAACTCTGTTAACCCTTCTGAAATCCGATGGTGCACCGACTTGGATGAAGATTATGCAAGGCTACAGTGAGTGTGGAGACACCGGGTCTATCTACACG
UCD52	H167	1	S	C159T	NA	FALSE	ACGCTAGTGTTTGCCGAGACCTTACCCCAGAACCTCACTTGTATCGAACTGACCCGTCGATGCTTTAATGGGGAAACGTTTTCACCCGAGGATGATAGCTGGGCCAAGCCTTTAATAAAAGTAAATTATCCCGATGGCAACCTCTCGCAACTTCTTCGTTACACTCCCCTCACTAAACATGCTGCGTCCACAATACCCTTGGACGACACCTTCATGGACTTTGTGGCTCTGCTACACAATAACCCCGCTCAGCTGCGAACTCTGTTAACCCTTCTGAAATCCGATGGTGCACCGACTTGGATGAAGATTATGCAAGGCTACAGTGAGTGTGGAGACACCGGGTCTATCTACACG
UCD52	H169	1	NS	C146T	S49L	FALSE	ACGCTAGTGTTTGCCGAGACCTTACCCCAGAACCTCACTTGTATCGAACTGACCCGTCGATGCTTTAATGGGGAAACGTTTTCACCCGAGGATGATAGCTGGGCCAAGCCTTTAATAAAAGTAAATTATCCCGATGGCAACCTCTTGCAACTTCTTCGCTACACTCCCCTCACTAAACATGCTGCGTCCACAATACCCTTGGACGACACCTTCATGGACTTTGTGGCTCTGCTACACAATAACCCCGCTCAGCTGCGAACTCTGTTAACCCTTCTGAAATCCGATGGTGCACCGACTTGGATGAAGATTATGCAAGGCTACAGTGAGTGTGGAGACACCGGGTCTATCTACACG
UCD52	H171	1	S	C138T	NA	FALSE	ACGCTAGTGTTTGCCGAGACCTTACCCCAGAACCTCACTTGTATCGAACTGACCCGTCGATGCTTTAATGGGGAAACGTTTTCACCCGAGGATGATAGCTGGGCCAAGCCTTTAATAAAAGTAAATTATCCCGATGGTAACCTCTCGCAACTTCTTCGCTACACTCCCCTCACTAAACATGCTGCGTCCACAATACCCTTGGACGACACCTTCATGGACTTTGTGGCTCTGCTACACAATAACCCCGCTCAGCTGCGAACTCTGTTAACCCTTCTGAAATCCGATGGTGCACCGACTTGGATGAAGATTATGCAAGGCTACAGTGAGTGTGGAGACACCGGGTCTATCTACACG
UCD52	H172	1	NS	A134T	D45V	FALSE	ACGCTAGTGTTTGCCGAGACCTTACCCCAGAACCTCACTTGTATCGAACTGACCCGTCGATGCTTTAATGGGGAAACGTTTTCACCCGAGGATGATAGCTGGGCCAAGCCTTTAATAAAAGTAAATTATCCCGTTGGCAACCTCTCGCAACTTCTTCGCTACACTCCCCTCACTAAACATGCTGCGTCCACAATACCCTTGGACGACACCTTCATGGACTTTGTGGCTCTGCTACACAATAACCCCGCTCAGCTGCGAACTCTGTTAACCCTTCTGAAATCCGATGGTGCACCGACTTGGATGAAGATTATGCAAGGCTACAGTGAGTGTGGAGACACCGGGTCTATCTACACG
UCD52	H174	1	S	C132T	NA	FALSE	ACGCTAGTGTTTGCCGAGACCTTACCCCAGAACCTCACTTGTATCGAACTGACCCGTCGATGCTTTAATGGGGAAACGTTTTCACCCGAGGATGATAGCTGGGCCAAGCCTTTAATAAAAGTAAATTATCCTGATGGCAACCTCTCGCAACTTCTTCGCTACACTCCCCTCACTAAACATGCTGCGTCCACAATACCCTTGGACGACACCTTCATGGACTTTGTGGCTCTGCTACACAATAACCCCGCTCAGCTGCGAACTCTGTTAACCCTTCTGAAATCCGATGGTGCACCGACTTGGATGAAGATTATGCAAGGCTACAGTGAGTGTGGAGACACCGGGTCTATCTACACG
UCD52	H176	1	S	A120G	NA	FALSE	ACGCTAGTGTTTGCCGAGACCTTACCCCAGAACCTCACTTGTATCGAACTGACCCGTCGATGCTTTAATGGGGAAACGTTTTCACCCGAGGATGATAGCTGGGCCAAGCCTTTAATAAAGGTAAATTATCCCGATGGCAACCTCTCGCAACTTCTTCGCTACACTCCCCTCACTAAACATGCTGCGTCCACAATACCCTTGGACGACACCTTCATGGACTTTGTGGCTCTGCTACACAATAACCCCGCTCAGCTGCGAACTCTGTTAACCCTTCTGAAATCCGATGGTGCACCGACTTGGATGAAGATTATGCAAGGCTACAGTGAGTGTGGAGACACCGGGTCTATCTACACG
UCD52	H177	1	NS	A117G	I39M	FALSE	ACGCTAGTGTTTGCCGAGACCTTACCCCAGAACCTCACTTGTATCGAACTGACCCGTCGATGCTTTAATGGGGAAACGTTTTCACCCGAGGATGATAGCTGGGCCAAGCCTTTAATGAAAGTAAATTATCCCGATGGCAACCTCTCGCAACTTCTTCGCTACACTCCCCTCACTAAACATGCTGCGTCCACAATACCCTTGGACGACACCTTCATGGACTTTGTGGCTCTGCTACACAATAACCCCGCTCAGCTGCGAACTCTGTTAACCCTTCTGAAATCCGATGGTGCACCGACTTGGATGAAGATTATGCAAGGCTACAGTGAGTGTGGAGACACCGGGTCTATCTACACG
UCD52	H178	1	NS	A115G	I39V	FALSE	ACGCTAGTGTTTGCCGAGACCTTACCCCAGAACCTCACTTGTATCGAACTGACCCGTCGATGCTTTAATGGGGAAACGTTTTCACCCGAGGATGATAGCTGGGCCAAGCCTTTAGTAAAAGTAAATTATCCCGATGGCAACCTCTCGCAACTTCTTCGCTACACTCCCCTCACTAAACATGCTGCGTCCACAATACCCTTGGACGACACCTTCATGGACTTTGTGGCTCTGCTACACAATAACCCCGCTCAGCTGCGAACTCTGTTAACCCTTCTGAAATCCGATGGTGCACCGACTTGGATGAAGATTATGCAAGGCTACAGTGAGTGTGGAGACACCGGGTCTATCTACACG
UCD52	H179	1	NS	C109T	P37S	FALSE	ACGCTAGTGTTTGCCGAGACCTTACCCCAGAACCTCACTTGTATCGAACTGACCCGTCGATGCTTTAATGGGGAAACGTTTTCACCCGAGGATGATAGCTGGGCCAAGTCTTTAATAAAAGTAAATTATCCCGATGGCAACCTCTCGCAACTTCTTCGCTACACTCCCCTCACTAAACATGCTGCGTCCACAATACCCTTGGACGACACCTTCATGGACTTTGTGGCTCTGCTACACAATAACCCCGCTCAGCTGCGAACTCTGTTAACCCTTCTGAAATCCGATGGTGCACCGACTTGGATGAAGATTATGCAAGGCTACAGTGAGTGTGGAGACACCGGGTCTATCTACACG
UCD52	H182	1	NS	A97G	S33G	FALSE	ACGCTAGTGTTTGCCGAGACCTTACCCCAGAACCTCACTTGTATCGAACTGACCCGTCGATGCTTTAATGGGGAAACGTTTTCACCCGAGGATGATGGCTGGGCCAAGCCTTTAATAAAAGTAAATTATCCCGATGGCAACCTCTCGCAACTTCTTCGCTACACTCCCCTCACTAAACATGCTGCGTCCACAATACCCTTGGACGACACCTTCATGGACTTTGTGGCTCTGCTACACAATAACCCCGCTCAGCTGCGAACTCTGTTAACCCTTCTGAAATCCGATGGTGCACCGACTTGGATGAAGATTATGCAAGGCTACAGTGAGTGTGGAGACACCGGGTCTATCTACACG
UCD52	H183	1	NS	A95G	D32G	FALSE	ACGCTAGTGTTTGCCGAGACCTTACCCCAGAACCTCACTTGTATCGAACTGACCCGTCGATGCTTTAATGGGGAAACGTTTTCACCCGAGGATGGTAGCTGGGCCAAGCCTTTAATAAAAGTAAATTATCCCGATGGCAACCTCTCGCAACTTCTTCGCTACACTCCCCTCACTAAACATGCTGCGTCCACAATACCCTTGGACGACACCTTCATGGACTTTGTGGCTCTGCTACACAATAACCCCGCTCAGCTGCGAACTCTGTTAACCCTTCTGAAATCCGATGGTGCACCGACTTGGATGAAGATTATGCAAGGCTACAGTGAGTGTGGAGACACCGGGTCTATCTACACG
UCD52	H184	1	NS	A89T	E30V	FALSE	ACGCTAGTGTTTGCCGAGACCTTACCCCAGAACCTCACTTGTATCGAACTGACCCGTCGATGCTTTAATGGGGAAACGTTTTCACCCGTGGATGATAGCTGGGCCAAGCCTTTAATAAAAGTAAATTATCCCGATGGCAACCTCTCGCAACTTCTTCGCTACACTCCCCTCACTAAACATGCTGCGTCCACAATACCCTTGGACGACACCTTCATGGACTTTGTGGCTCTGCTACACAATAACCCCGCTCAGCTGCGAACTCTGTTAACCCTTCTGAAATCCGATGGTGCACCGACTTGGATGAAGATTATGCAAGGCTACAGTGAGTGTGGAGACACCGGGTCTATCTACACG
UCD52	H185	1	S	A84G	NA	FALSE	ACGCTAGTGTTTGCCGAGACCTTACCCCAGAACCTCACTTGTATCGAACTGACCCGTCGATGCTTTAATGGGGAAACGTTTTCGCCCGAGGATGATAGCTGGGCCAAGCCTTTAATAAAAGTAAATTATCCCGATGGCAACCTCTCGCAACTTCTTCGCTACACTCCCCTCACTAAACATGCTGCGTCCACAATACCCTTGGACGACACCTTCATGGACTTTGTGGCTCTGCTACACAATAACCCCGCTCAGCTGCGAACTCTGTTAACCCTTCTGAAATCCGATGGTGCACCGACTTGGATGAAGATTATGCAAGGCTACAGTGAGTGTGGAGACACCGGGTCTATCTACACG
UCD52	H186	1	NS	A76G	T26A	FALSE	ACGCTAGTGTTTGCCGAGACCTTACCCCAGAACCTCACTTGTATCGAACTGACCCGTCGATGCTTTAATGGGGAAGCGTTTTCACCCGAGGATGATAGCTGGGCCAAGCCTTTAATAAAAGTAAATTATCCCGATGGCAACCTCTCGCAACTTCTTCGCTACACTCCCCTCACTAAACATGCTGCGTCCACAATACCCTTGGACGACACCTTCATGGACTTTGTGGCTCTGCTACACAATAACCCCGCTCAGCTGCGAACTCTGTTAACCCTTCTGAAATCCGATGGTGCACCGACTTGGATGAAGATTATGCAAGGCTACAGTGAGTGTGGAGACACCGGGTCTATCTACACG
UCD52	H188	1	NS	A68T	N23I	FALSE	ACGCTAGTGTTTGCCGAGACCTTACCCCAGAACCTCACTTGTATCGAACTGACCCGTCGATGCTTTATTGGGGAAACGTTTTCACCCGAGGATGATAGCTGGGCCAAGCCTTTAATAAAAGTAAATTATCCCGATGGCAACCTCTCGCAACTTCTTCGCTACACTCCCCTCACTAAACATGCTGCGTCCACAATACCCTTGGACGACACCTTCATGGACTTTGTGGCTCTGCTACACAATAACCCCGCTCAGCTGCGAACTCTGTTAACCCTTCTGAAATCCGATGGTGCACCGACTTGGATGAAGATTATGCAAGGCTACAGTGAGTGTGGAGACACCGGGTCTATCTACACG
UCD52	H193	1	NS	A68C	N23T	TRUE	ACGCTAGTGTTTGCCGAGACCTTACCCCAGAACCTCACTTGTATCGAACTGACCCGTCGATGCTTTACTGGGGAAACGTTTTCACCCGAGGATGATAGCTGGGCCAAGCCTTTAATAAAAGTAAATTATCCCGATGGCAACCTCTCGCAACTTCTTCGCTACACTCCCCTCACTAAACATGCTGCGTCCACAATACCCTTGGACGACACCTTCATGGACTTTGTGGCTCTGCTACACAATAACCCCGCTCAGCTGCGAACTCTGTTAACCCTTCTGAAATCCGATGGTGCACCGACTTGGATGAAGATTATGCAAGGCTACAGTGAGTGTGGAGACACCGGGTCTATCTACACG
UCD52	H195	1	NS	C55T	R19C	FALSE	ACGCTAGTGTTTGCCGAGACCTTACCCCAGAACCTCACTTGTATCGAACTGACCTGTCGATGCTTTAATGGGGAAACGTTTTCACCCGAGGATGATAGCTGGGCCAAGCCTTTAATAAAAGTAAATTATCCCGATGGCAACCTCTCGCAACTTCTTCGCTACACTCCCCTCACTAAACATGCTGCGTCCACAATACCCTTGGACGACACCTTCATGGACTTTGTGGCTCTGCTACACAATAACCCCGCTCAGCTGCGAACTCTGTTAACCCTTCTGAAATCCGATGGTGCACCGACTTGGATGAAGATTATGCAAGGCTACAGTGAGTGTGGAGACACCGGGTCTATCTACACG
UCD52	H196	1	S	C54T	NA	FALSE	ACGCTAGTGTTTGCCGAGACCTTACCCCAGAACCTCACTTGTATCGAACTGACTCGTCGATGCTTTAATGGGGAAACGTTTTCACCCGAGGATGATAGCTGGGCCAAGCCTTTAATAAAAGTAAATTATCCCGATGGCAACCTCTCGCAACTTCTTCGCTACACTCCCCTCACTAAACATGCTGCGTCCACAATACCCTTGGACGACACCTTCATGGACTTTGTGGCTCTGCTACACAATAACCCCGCTCAGCTGCGAACTCTGTTAACCCTTCTGAAATCCGATGGTGCACCGACTTGGATGAAGATTATGCAAGGCTACAGTGAGTGTGGAGACACCGGGTCTATCTACACG
UCD52	H198	1	S	A48G	NA	FALSE	ACGCTAGTGTTTGCCGAGACCTTACCCCAGAACCTCACTTGTATCGAGCTGACCCGTCGATGCTTTAATGGGGAAACGTTTTCACCCGAGGATGATAGCTGGGCCAAGCCTTTAATAAAAGTAAATTATCCCGATGGCAACCTCTCGCAACTTCTTCGCTACACTCCCCTCACTAAACATGCTGCGTCCACAATACCCTTGGACGACACCTTCATGGACTTTGTGGCTCTGCTACACAATAACCCCGCTCAGCTGCGAACTCTGTTAACCCTTCTGAAATCCGATGGTGCACCGACTTGGATGAAGATTATGCAAGGCTACAGTGAGTGTGGAGACACCGGGTCTATCTACACG
UCD52	H199	1	NS	A43C	I15L	FALSE	ACGCTAGTGTTTGCCGAGACCTTACCCCAGAACCTCACTTGTCTCGAACTGACCCGTCGATGCTTTAATGGGGAAACGTTTTCACCCGAGGATGATAGCTGGGCCAAGCCTTTAATAAAAGTAAATTATCCCGATGGCAACCTCTCGCAACTTCTTCGCTACACTCCCCTCACTAAACATGCTGCGTCCACAATACCCTTGGACGACACCTTCATGGACTTTGTGGCTCTGCTACACAATAACCCCGCTCAGCTGCGAACTCTGTTAACCCTTCTGAAATCCGATGGTGCACCGACTTGGATGAAGATTATGCAAGGCTACAGTGAGTGTGGAGACACCGGGTCTATCTACACG
UCD52	H200	1	NS	C38T	T13I	FALSE	ACGCTAGTGTTTGCCGAGACCTTACCCCAGAACCTCATTTGTATCGAACTGACCCGTCGATGCTTTAATGGGGAAACGTTTTCACCCGAGGATGATAGCTGGGCCAAGCCTTTAATAAAAGTAAATTATCCCGATGGCAACCTCTCGCAACTTCTTCGCTACACTCCCCTCACTAAACATGCTGCGTCCACAATACCCTTGGACGACACCTTCATGGACTTTGTGGCTCTGCTACACAATAACCCCGCTCAGCTGCGAACTCTGTTAACCCTTCTGAAATCCGATGGTGCACCGACTTGGATGAAGATTATGCAAGGCTACAGTGAGTGTGGAGACACCGGGTCTATCTACACG
UCD52	H202	1	NS	A31G	N11D	FALSE	ACGCTAGTGTTTGCCGAGACCTTACCCCAGGACCTCACTTGTATCGAACTGACCCGTCGATGCTTTAATGGGGAAACGTTTTCACCCGAGGATGATAGCTGGGCCAAGCCTTTAATAAAAGTAAATTATCCCGATGGCAACCTCTCGCAACTTCTTCGCTACACTCCCCTCACTAAACATGCTGCGTCCACAATACCCTTGGACGACACCTTCATGGACTTTGTGGCTCTGCTACACAATAACCCCGCTCAGCTGCGAACTCTGTTAACCCTTCTGAAATCCGATGGTGCACCGACTTGGATGAAGATTATGCAAGGCTACAGTGAGTGTGGAGACACCGGGTCTATCTACACG
UCD52	H204	1	NS	C28T	Q10*	FALSE	ACGCTAGTGTTTGCCGAGACCTTACCCTAGAACCTCACTTGTATCGAACTGACCCGTCGATGCTTTAATGGGGAAACGTTTTCACCCGAGGATGATAGCTGGGCCAAGCCTTTAATAAAAGTAAATTATCCCGATGGCAACCTCTCGCAACTTCTTCGCTACACTCCCCTCACTAAACATGCTGCGTCCACAATACCCTTGGACGACACCTTCATGGACTTTGTGGCTCTGCTACACAATAACCCCGCTCAGCTGCGAACTCTGTTAACCCTTCTGAAATCCGATGGTGCACCGACTTGGATGAAGATTATGCAAGGCTACAGTGAGTGTGGAGACACCGGGTCTATCTACACG
UCD52	H205	1	NS	C25T	P9S	FALSE	ACGCTAGTGTTTGCCGAGACCTTATCCCAGAACCTCACTTGTATCGAACTGACCCGTCGATGCTTTAATGGGGAAACGTTTTCACCCGAGGATGATAGCTGGGCCAAGCCTTTAATAAAAGTAAATTATCCCGATGGCAACCTCTCGCAACTTCTTCGCTACACTCCCCTCACTAAACATGCTGCGTCCACAATACCCTTGGACGACACCTTCATGGACTTTGTGGCTCTGCTACACAATAACCCCGCTCAGCTGCGAACTCTGTTAACCCTTCTGAAATCCGATGGTGCACCGACTTGGATGAAGATTATGCAAGGCTACAGTGAGTGTGGAGACACCGGGTCTATCTACACG
UCD52	H206	1	S	A24G	NA	FALSE	ACGCTAGTGTTTGCCGAGACCTTGCCCCAGAACCTCACTTGTATCGAACTGACCCGTCGATGCTTTAATGGGGAAACGTTTTCACCCGAGGATGATAGCTGGGCCAAGCCTTTAATAAAAGTAAATTATCCCGATGGCAACCTCTCGCAACTTCTTCGCTACACTCCCCTCACTAAACATGCTGCGTCCACAATACCCTTGGACGACACCTTCATGGACTTTGTGGCTCTGCTACACAATAACCCCGCTCAGCTGCGAACTCTGTTAACCCTTCTGAAATCCGATGGTGCACCGACTTGGATGAAGATTATGCAAGGCTACAGTGAGTGTGGAGACACCGGGTCTATCTACACG
UCD52	H210	1	S	A6G	NA	FALSE	ACGCTGGTGTTTGCCGAGACCTTACCCCAGAACCTCACTTGTATCGAACTGACCCGTCGATGCTTTAATGGGGAAACGTTTTCACCCGAGGATGATAGCTGGGCCAAGCCTTTAATAAAAGTAAATTATCCCGATGGCAACCTCTCGCAACTTCTTCGCTACACTCCCCTCACTAAACATGCTGCGTCCACAATACCCTTGGACGACACCTTCATGGACTTTGTGGCTCTGCTACACAATAACCCCGCTCAGCTGCGAACTCTGTTAACCCTTCTGAAATCCGATGGTGCACCGACTTGGATGAAGATTATGCAAGGCTACAGTGAGTGTGGAGACACCGGGTCTATCTACACG
UCD52	H212	1	S	A6C	NA	TRUE	ACGCTCGTGTTTGCCGAGACCTTACCCCAGAACCTCACTTGTATCGAACTGACCCGTCGATGCTTTAATGGGGAAACGTTTTCACCCGAGGATGATAGCTGGGCCAAGCCTTTAATAAAAGTAAATTATCCCGATGGCAACCTCTCGCAACTTCTTCGCTACACTCCCCTCACTAAACATGCTGCGTCCACAATACCCTTGGACGACACCTTCATGGACTTTGTGGCTCTGCTACACAATAACCCCGCTCAGCTGCGAACTCTGTTAACCCTTCTGAAATCCGATGGTGCACCGACTTGGATGAAGATTATGCAAGGCTACAGTGAGTGTGGAGACACCGGGTCTATCTACACG
UCD52	H217	1	NS	T10C	F4L	FALSE	ACGCTAGTGCTTGCCGAGACCTTACCCCAGAACCTCACTTGTATCGAACTGACCCGTCGATGCTTTAATGGGGAAACGTTTTCACCCGAGGATGATAGCTGGGCCAAGCCTTTAATAAAAGTAAATTATCCCGATGGCAACCTCTCGCAACTTCTTCGCTACACTCCCCTCACTAAACATGCTGCGTCCACAATACCCTTGGACGACACCTTCATGGACTTTGTGGCTCTGCTACACAATAACCCCGCTCAGCTGCGAACTCTGTTAACCCTTCTGAAATCCGATGGTGCACCGACTTGGATGAAGATTATGCAAGGCTACAGTGAGTGTGGAGACACCGGGTCTATCTACACG
UCD52	H218	1	NS	T11C	F4S	FALSE	ACGCTAGTGTCTGCCGAGACCTTACCCCAGAACCTCACTTGTATCGAACTGACCCGTCGATGCTTTAATGGGGAAACGTTTTCACCCGAGGATGATAGCTGGGCCAAGCCTTTAATAAAAGTAAATTATCCCGATGGCAACCTCTCGCAACTTCTTCGCTACACTCCCCTCACTAAACATGCTGCGTCCACAATACCCTTGGACGACACCTTCATGGACTTTGTGGCTCTGCTACACAATAACCCCGCTCAGCTGCGAACTCTGTTAACCCTTCTGAAATCCGATGGTGCACCGACTTGGATGAAGATTATGCAAGGCTACAGTGAGTGTGGAGACACCGGGTCTATCTACACG
UCD52	H219	1	NS	T23C	L8S	FALSE	ACGCTAGTGTTTGCCGAGACCTCACCCCAGAACCTCACTTGTATCGAACTGACCCGTCGATGCTTTAATGGGGAAACGTTTTCACCCGAGGATGATAGCTGGGCCAAGCCTTTAATAAAAGTAAATTATCCCGATGGCAACCTCTCGCAACTTCTTCGCTACACTCCCCTCACTAAACATGCTGCGTCCACAATACCCTTGGACGACACCTTCATGGACTTTGTGGCTCTGCTACACAATAACCCCGCTCAGCTGCGAACTCTGTTAACCCTTCTGAAATCCGATGGTGCACCGACTTGGATGAAGATTATGCAAGGCTACAGTGAGTGTGGAGACACCGGGTCTATCTACACG
UCD52	H220	1	NS	T35C	L12P	FALSE	ACGCTAGTGTTTGCCGAGACCTTACCCCAGAACCCCACTTGTATCGAACTGACCCGTCGATGCTTTAATGGGGAAACGTTTTCACCCGAGGATGATAGCTGGGCCAAGCCTTTAATAAAAGTAAATTATCCCGATGGCAACCTCTCGCAACTTCTTCGCTACACTCCCCTCACTAAACATGCTGCGTCCACAATACCCTTGGACGACACCTTCATGGACTTTGTGGCTCTGCTACACAATAACCCCGCTCAGCTGCGAACTCTGTTAACCCTTCTGAAATCCGATGGTGCACCGACTTGGATGAAGATTATGCAAGGCTACAGTGAGTGTGGAGACACCGGGTCTATCTACACG
UCD52	H221	1	S	T39C	NA	FALSE	ACGCTAGTGTTTGCCGAGACCTTACCCCAGAACCTCACCTGTATCGAACTGACCCGTCGATGCTTTAATGGGGAAACGTTTTCACCCGAGGATGATAGCTGGGCCAAGCCTTTAATAAAAGTAAATTATCCCGATGGCAACCTCTCGCAACTTCTTCGCTACACTCCCCTCACTAAACATGCTGCGTCCACAATACCCTTGGACGACACCTTCATGGACTTTGTGGCTCTGCTACACAATAACCCCGCTCAGCTGCGAACTCTGTTAACCCTTCTGAAATCCGATGGTGCACCGACTTGGATGAAGATTATGCAAGGCTACAGTGAGTGTGGAGACACCGGGTCTATCTACACG
UCD52	H222	1	S	T39A	NA	FALSE	ACGCTAGTGTTTGCCGAGACCTTACCCCAGAACCTCACATGTATCGAACTGACCCGTCGATGCTTTAATGGGGAAACGTTTTCACCCGAGGATGATAGCTGGGCCAAGCCTTTAATAAAAGTAAATTATCCCGATGGCAACCTCTCGCAACTTCTTCGCTACACTCCCCTCACTAAACATGCTGCGTCCACAATACCCTTGGACGACACCTTCATGGACTTTGTGGCTCTGCTACACAATAACCCCGCTCAGCTGCGAACTCTGTTAACCCTTCTGAAATCCGATGGTGCACCGACTTGGATGAAGATTATGCAAGGCTACAGTGAGTGTGGAGACACCGGGTCTATCTACACG
UCD52	H223	1	NS	T40C	C14R	FALSE	ACGCTAGTGTTTGCCGAGACCTTACCCCAGAACCTCACTCGTATCGAACTGACCCGTCGATGCTTTAATGGGGAAACGTTTTCACCCGAGGATGATAGCTGGGCCAAGCCTTTAATAAAAGTAAATTATCCCGATGGCAACCTCTCGCAACTTCTTCGCTACACTCCCCTCACTAAACATGCTGCGTCCACAATACCCTTGGACGACACCTTCATGGACTTTGTGGCTCTGCTACACAATAACCCCGCTCAGCTGCGAACTCTGTTAACCCTTCTGAAATCCGATGGTGCACCGACTTGGATGAAGATTATGCAAGGCTACAGTGAGTGTGGAGACACCGGGTCTATCTACACG
UCD52	H224	1	S	T42C	NA	FALSE	ACGCTAGTGTTTGCCGAGACCTTACCCCAGAACCTCACTTGCATCGAACTGACCCGTCGATGCTTTAATGGGGAAACGTTTTCACCCGAGGATGATAGCTGGGCCAAGCCTTTAATAAAAGTAAATTATCCCGATGGCAACCTCTCGCAACTTCTTCGCTACACTCCCCTCACTAAACATGCTGCGTCCACAATACCCTTGGACGACACCTTCATGGACTTTGTGGCTCTGCTACACAATAACCCCGCTCAGCTGCGAACTCTGTTAACCCTTCTGAAATCCGATGGTGCACCGACTTGGATGAAGATTATGCAAGGCTACAGTGAGTGTGGAGACACCGGGTCTATCTACACG
UCD52	H226	1	NS	G46A	E16K	FALSE	ACGCTAGTGTTTGCCGAGACCTTACCCCAGAACCTCACTTGTATCAAACTGACCCGTCGATGCTTTAATGGGGAAACGTTTTCACCCGAGGATGATAGCTGGGCCAAGCCTTTAATAAAAGTAAATTATCCCGATGGCAACCTCTCGCAACTTCTTCGCTACACTCCCCTCACTAAACATGCTGCGTCCACAATACCCTTGGACGACACCTTCATGGACTTTGTGGCTCTGCTACACAATAACCCCGCTCAGCTGCGAACTCTGTTAACCCTTCTGAAATCCGATGGTGCACCGACTTGGATGAAGATTATGCAAGGCTACAGTGAGTGTGGAGACACCGGGTCTATCTACACG
UCD52	H227	1	NS	T50C	L17P	FALSE	ACGCTAGTGTTTGCCGAGACCTTACCCCAGAACCTCACTTGTATCGAACCGACCCGTCGATGCTTTAATGGGGAAACGTTTTCACCCGAGGATGATAGCTGGGCCAAGCCTTTAATAAAAGTAAATTATCCCGATGGCAACCTCTCGCAACTTCTTCGCTACACTCCCCTCACTAAACATGCTGCGTCCACAATACCCTTGGACGACACCTTCATGGACTTTGTGGCTCTGCTACACAATAACCCCGCTCAGCTGCGAACTCTGTTAACCCTTCTGAAATCCGATGGTGCACCGACTTGGATGAAGATTATGCAAGGCTACAGTGAGTGTGGAGACACCGGGTCTATCTACACG
UCD52	H230	1	NS	T64C	F22L	FALSE	ACGCTAGTGTTTGCCGAGACCTTACCCCAGAACCTCACTTGTATCGAACTGACCCGTCGATGCCTTAATGGGGAAACGTTTTCACCCGAGGATGATAGCTGGGCCAAGCCTTTAATAAAAGTAAATTATCCCGATGGCAACCTCTCGCAACTTCTTCGCTACACTCCCCTCACTAAACATGCTGCGTCCACAATACCCTTGGACGACACCTTCATGGACTTTGTGGCTCTGCTACACAATAACCCCGCTCAGCTGCGAACTCTGTTAACCCTTCTGAAATCCGATGGTGCACCGACTTGGATGAAGATTATGCAAGGCTACAGTGAGTGTGGAGACACCGGGTCTATCTACACG
UCD52	H231	1	S	T69C	NA	FALSE	ACGCTAGTGTTTGCCGAGACCTTACCCCAGAACCTCACTTGTATCGAACTGACCCGTCGATGCTTTAACGGGGAAACGTTTTCACCCGAGGATGATAGCTGGGCCAAGCCTTTAATAAAAGTAAATTATCCCGATGGCAACCTCTCGCAACTTCTTCGCTACACTCCCCTCACTAAACATGCTGCGTCCACAATACCCTTGGACGACACCTTCATGGACTTTGTGGCTCTGCTACACAATAACCCCGCTCAGCTGCGAACTCTGTTAACCCTTCTGAAATCCGATGGTGCACCGACTTGGATGAAGATTATGCAAGGCTACAGTGAGTGTGGAGACACCGGGTCTATCTACACG
UCD52	H233	1	NS	T80C	F27S	FALSE	ACGCTAGTGTTTGCCGAGACCTTACCCCAGAACCTCACTTGTATCGAACTGACCCGTCGATGCTTTAATGGGGAAACGTCTTCACCCGAGGATGATAGCTGGGCCAAGCCTTTAATAAAAGTAAATTATCCCGATGGCAACCTCTCGCAACTTCTTCGCTACACTCCCCTCACTAAACATGCTGCGTCCACAATACCCTTGGACGACACCTTCATGGACTTTGTGGCTCTGCTACACAATAACCCCGCTCAGCTGCGAACTCTGTTAACCCTTCTGAAATCCGATGGTGCACCGACTTGGATGAAGATTATGCAAGGCTACAGTGAGTGTGGAGACACCGGGTCTATCTACACG
UCD52	H235	1	NS	G98A	S33N	FALSE	ACGCTAGTGTTTGCCGAGACCTTACCCCAGAACCTCACTTGTATCGAACTGACCCGTCGATGCTTTAATGGGGAAACGTTTTCACCCGAGGATGATAACTGGGCCAAGCCTTTAATAAAAGTAAATTATCCCGATGGCAACCTCTCGCAACTTCTTCGCTACACTCCCCTCACTAAACATGCTGCGTCCACAATACCCTTGGACGACACCTTCATGGACTTTGTGGCTCTGCTACACAATAACCCCGCTCAGCTGCGAACTCTGTTAACCCTTCTGAAATCCGATGGTGCACCGACTTGGATGAAGATTATGCAAGGCTACAGTGAGTGTGGAGACACCGGGTCTATCTACACG
UCD52	H236	1	NS	T100C	W34R	FALSE	ACGCTAGTGTTTGCCGAGACCTTACCCCAGAACCTCACTTGTATCGAACTGACCCGTCGATGCTTTAATGGGGAAACGTTTTCACCCGAGGATGATAGCCGGGCCAAGCCTTTAATAAAAGTAAATTATCCCGATGGCAACCTCTCGCAACTTCTTCGCTACACTCCCCTCACTAAACATGCTGCGTCCACAATACCCTTGGACGACACCTTCATGGACTTTGTGGCTCTGCTACACAATAACCCCGCTCAGCTGCGAACTCTGTTAACCCTTCTGAAATCCGATGGTGCACCGACTTGGATGAAGATTATGCAAGGCTACAGTGAGTGTGGAGACACCGGGTCTATCTACACG
UCD52	H238	1	S	G108A	NA	FALSE	ACGCTAGTGTTTGCCGAGACCTTACCCCAGAACCTCACTTGTATCGAACTGACCCGTCGATGCTTTAATGGGGAAACGTTTTCACCCGAGGATGATAGCTGGGCCAAACCTTTAATAAAAGTAAATTATCCCGATGGCAACCTCTCGCAACTTCTTCGCTACACTCCCCTCACTAAACATGCTGCGTCCACAATACCCTTGGACGACACCTTCATGGACTTTGTGGCTCTGCTACACAATAACCCCGCTCAGCTGCGAACTCTGTTAACCCTTCTGAAATCCGATGGTGCACCGACTTGGATGAAGATTATGCAAGGCTACAGTGAGTGTGGAGACACCGGGTCTATCTACACG
UCD52	H239	1	S	T112C	NA	FALSE	ACGCTAGTGTTTGCCGAGACCTTACCCCAGAACCTCACTTGTATCGAACTGACCCGTCGATGCTTTAATGGGGAAACGTTTTCACCCGAGGATGATAGCTGGGCCAAGCCTCTAATAAAAGTAAATTATCCCGATGGCAACCTCTCGCAACTTCTTCGCTACACTCCCCTCACTAAACATGCTGCGTCCACAATACCCTTGGACGACACCTTCATGGACTTTGTGGCTCTGCTACACAATAACCCCGCTCAGCTGCGAACTCTGTTAACCCTTCTGAAATCCGATGGTGCACCGACTTGGATGAAGATTATGCAAGGCTACAGTGAGTGTGGAGACACCGGGTCTATCTACACG
UCD52	H272	1	NS	T127C	Y43H	TRUE	ACGCTAGTGTTTGCCGAGACCTTACCCCAGAACCTCACTTGTATCGAACTGACCCGTCGATGCTTTAATGGGGAAACGTTTTCACCCGAGGATGATAGCTGGGCCAAGCCTTTAATAAAAGTAAATCATCCCGATGGCAACCTCTCGCAACTTCTTCGCTACACTCCCCTCACTAAACATGCTGCGTCCACAATACCCTTGGACGACACCTTCATGGACTTTGTGGCTCTGCTACACAATAACCCCGCTCAGCTGCGAACTCTGTTAACCCTTCTGAAATCCGATGGTGCACCGACTTGGATGAAGATTATGCAAGGCTACAGTGAGTGTGGAGACACCGGGTCTATCTACACG
UCD52	H281	1	S	T129C	NA	FALSE	ACGCTAGTGTTTGCCGAGACCTTACCCCAGAACCTCACTTGTATCGAACTGACCCGTCGATGCTTTAATGGGGAAACGTTTTCACCCGAGGATGATAGCTGGGCCAAGCCTTTAATAAAAGTAAATTACCCCGATGGCAACCTCTCGCAACTTCTTCGCTACACTCCCCTCACTAAACATGCTGCGTCCACAATACCCTTGGACGACACCTTCATGGACTTTGTGGCTCTGCTACACAATAACCCCGCTCAGCTGCGAACTCTGTTAACCCTTCTGAAATCCGATGGTGCACCGACTTGGATGAAGATTATGCAAGGCTACAGTGAGTGTGGAGACACCGGGTCTATCTACACG
UCD52	H285	1	NS	G137A	G46D	FALSE	ACGCTAGTGTTTGCCGAGACCTTACCCCAGAACCTCACTTGTATCGAACTGACCCGTCGATGCTTTAATGGGGAAACGTTTTCACCCGAGGATGATAGCTGGGCCAAGCCTTTAATAAAAGTAAATTATCCCGATGACAACCTCTCGCAACTTCTTCGCTACACTCCCCTCACTAAACATGCTGCGTCCACAATACCCTTGGACGACACCTTCATGGACTTTGTGGCTCTGCTACACAATAACCCCGCTCAGCTGCGAACTCTGTTAACCCTTCTGAAATCCGATGGTGCACCGACTTGGATGAAGATTATGCAAGGCTACAGTGAGTGTGGAGACACCGGGTCTATCTACACG
UCD52	H292	1	NS	G158A	R53H	FALSE	ACGCTAGTGTTTGCCGAGACCTTACCCCAGAACCTCACTTGTATCGAACTGACCCGTCGATGCTTTAATGGGGAAACGTTTTCACCCGAGGATGATAGCTGGGCCAAGCCTTTAATAAAAGTAAATTATCCCGATGGCAACCTCTCGCAACTTCTTCACTACACTCCCCTCACTAAACATGCTGCGTCCACAATACCCTTGGACGACACCTTCATGGACTTTGTGGCTCTGCTACACAATAACCCCGCTCAGCTGCGAACTCTGTTAACCCTTCTGAAATCCGATGGTGCACCGACTTGGATGAAGATTATGCAAGGCTACAGTGAGTGTGGAGACACCGGGTCTATCTACACG
UCD52	H294	1	NS	C169A	L57I	FALSE	ACGCTAGTGTTTGCCGAGACCTTACCCCAGAACCTCACTTGTATCGAACTGACCCGTCGATGCTTTAATGGGGAAACGTTTTCACCCGAGGATGATAGCTGGGCCAAGCCTTTAATAAAAGTAAATTATCCCGATGGCAACCTCTCGCAACTTCTTCGCTACACTCCCATCACTAAACATGCTGCGTCCACAATACCCTTGGACGACACCTTCATGGACTTTGTGGCTCTGCTACACAATAACCCCGCTCAGCTGCGAACTCTGTTAACCCTTCTGAAATCCGATGGTGCACCGACTTGGATGAAGATTATGCAAGGCTACAGTGAGTGTGGAGACACCGGGTCTATCTACACG
UCD52	H297	1	NS	T170C	L57P	FALSE	ACGCTAGTGTTTGCCGAGACCTTACCCCAGAACCTCACTTGTATCGAACTGACCCGTCGATGCTTTAATGGGGAAACGTTTTCACCCGAGGATGATAGCTGGGCCAAGCCTTTAATAAAAGTAAATTATCCCGATGGCAACCTCTCGCAACTTCTTCGCTACACTCCCCCCACTAAACATGCTGCGTCCACAATACCCTTGGACGACACCTTCATGGACTTTGTGGCTCTGCTACACAATAACCCCGCTCAGCTGCGAACTCTGTTAACCCTTCTGAAATCCGATGGTGCACCGACTTGGATGAAGATTATGCAAGGCTACAGTGAGTGTGGAGACACCGGGTCTATCTACACG
UCD52	H299	1	S	T174C	NA	FALSE	ACGCTAGTGTTTGCCGAGACCTTACCCCAGAACCTCACTTGTATCGAACTGACCCGTCGATGCTTTAATGGGGAAACGTTTTCACCCGAGGATGATAGCTGGGCCAAGCCTTTAATAAAAGTAAATTATCCCGATGGCAACCTCTCGCAACTTCTTCGCTACACTCCCCTCACCAAACATGCTGCGTCCACAATACCCTTGGACGACACCTTCATGGACTTTGTGGCTCTGCTACACAATAACCCCGCTCAGCTGCGAACTCTGTTAACCCTTCTGAAATCCGATGGTGCACCGACTTGGATGAAGATTATGCAAGGCTACAGTGAGTGTGGAGACACCGGGTCTATCTACACG
UCD52	H301	1	S	T183C	NA	FALSE	ACGCTAGTGTTTGCCGAGACCTTACCCCAGAACCTCACTTGTATCGAACTGACCCGTCGATGCTTTAATGGGGAAACGTTTTCACCCGAGGATGATAGCTGGGCCAAGCCTTTAATAAAAGTAAATTATCCCGATGGCAACCTCTCGCAACTTCTTCGCTACACTCCCCTCACTAAACATGCCGCGTCCACAATACCCTTGGACGACACCTTCATGGACTTTGTGGCTCTGCTACACAATAACCCCGCTCAGCTGCGAACTCTGTTAACCCTTCTGAAATCCGATGGTGCACCGACTTGGATGAAGATTATGCAAGGCTACAGTGAGTGTGGAGACACCGGGTCTATCTACACG
UCD52	H304	1	NS	T187C	S63P	FALSE	ACGCTAGTGTTTGCCGAGACCTTACCCCAGAACCTCACTTGTATCGAACTGACCCGTCGATGCTTTAATGGGGAAACGTTTTCACCCGAGGATGATAGCTGGGCCAAGCCTTTAATAAAAGTAAATTATCCCGATGGCAACCTCTCGCAACTTCTTCGCTACACTCCCCTCACTAAACATGCTGCGCCCACAATACCCTTGGACGACACCTTCATGGACTTTGTGGCTCTGCTACACAATAACCCCGCTCAGCTGCGAACTCTGTTAACCCTTCTGAAATCCGATGGTGCACCGACTTGGATGAAGATTATGCAAGGCTACAGTGAGTGTGGAGACACCGGGTCTATCTACACG
UCD52	H314	1	NS	T194C	I65T	FALSE	ACGCTAGTGTTTGCCGAGACCTTACCCCAGAACCTCACTTGTATCGAACTGACCCGTCGATGCTTTAATGGGGAAACGTTTTCACCCGAGGATGATAGCTGGGCCAAGCCTTTAATAAAAGTAAATTATCCCGATGGCAACCTCTCGCAACTTCTTCGCTACACTCCCCTCACTAAACATGCTGCGTCCACAACACCCTTGGACGACACCTTCATGGACTTTGTGGCTCTGCTACACAATAACCCCGCTCAGCTGCGAACTCTGTTAACCCTTCTGAAATCCGATGGTGCACCGACTTGGATGAAGATTATGCAAGGCTACAGTGAGTGTGGAGACACCGGGTCTATCTACACG
UCD52	H316	1	S	T199C	NA	FALSE	ACGCTAGTGTTTGCCGAGACCTTACCCCAGAACCTCACTTGTATCGAACTGACCCGTCGATGCTTTAATGGGGAAACGTTTTCACCCGAGGATGATAGCTGGGCCAAGCCTTTAATAAAAGTAAATTATCCCGATGGCAACCTCTCGCAACTTCTTCGCTACACTCCCCTCACTAAACATGCTGCGTCCACAATACCCCTGGACGACACCTTCATGGACTTTGTGGCTCTGCTACACAATAACCCCGCTCAGCTGCGAACTCTGTTAACCCTTCTGAAATCCGATGGTGCACCGACTTGGATGAAGATTATGCAAGGCTACAGTGAGTGTGGAGACACCGGGTCTATCTACACG
UCD52	H320	1	NS	T211C	F71L	FALSE	ACGCTAGTGTTTGCCGAGACCTTACCCCAGAACCTCACTTGTATCGAACTGACCCGTCGATGCTTTAATGGGGAAACGTTTTCACCCGAGGATGATAGCTGGGCCAAGCCTTTAATAAAAGTAAATTATCCCGATGGCAACCTCTCGCAACTTCTTCGCTACACTCCCCTCACTAAACATGCTGCGTCCACAATACCCTTGGACGACACCCTCATGGACTTTGTGGCTCTGCTACACAATAACCCCGCTCAGCTGCGAACTCTGTTAACCCTTCTGAAATCCGATGGTGCACCGACTTGGATGAAGATTATGCAAGGCTACAGTGAGTGTGGAGACACCGGGTCTATCTACACG
UCD52	H323	1	NS	T215C	M72T	FALSE	ACGCTAGTGTTTGCCGAGACCTTACCCCAGAACCTCACTTGTATCGAACTGACCCGTCGATGCTTTAATGGGGAAACGTTTTCACCCGAGGATGATAGCTGGGCCAAGCCTTTAATAAAAGTAAATTATCCCGATGGCAACCTCTCGCAACTTCTTCGCTACACTCCCCTCACTAAACATGCTGCGTCCACAATACCCTTGGACGACACCTTCACGGACTTTGTGGCTCTGCTACACAATAACCCCGCTCAGCTGCGAACTCTGTTAACCCTTCTGAAATCCGATGGTGCACCGACTTGGATGAAGATTATGCAAGGCTACAGTGAGTGTGGAGACACCGGGTCTATCTACACG
UCD52	H326	1	NS	T221C	F74S	FALSE	ACGCTAGTGTTTGCCGAGACCTTACCCCAGAACCTCACTTGTATCGAACTGACCCGTCGATGCTTTAATGGGGAAACGTTTTCACCCGAGGATGATAGCTGGGCCAAGCCTTTAATAAAAGTAAATTATCCCGATGGCAACCTCTCGCAACTTCTTCGCTACACTCCCCTCACTAAACATGCTGCGTCCACAATACCCTTGGACGACACCTTCATGGACTCTGTGGCTCTGCTACACAATAACCCCGCTCAGCTGCGAACTCTGTTAACCCTTCTGAAATCCGATGGTGCACCGACTTGGATGAAGATTATGCAAGGCTACAGTGAGTGTGGAGACACCGGGTCTATCTACACG
UCD52	H329	1	S	T228C	NA	FALSE	ACGCTAGTGTTTGCCGAGACCTTACCCCAGAACCTCACTTGTATCGAACTGACCCGTCGATGCTTTAATGGGGAAACGTTTTCACCCGAGGATGATAGCTGGGCCAAGCCTTTAATAAAAGTAAATTATCCCGATGGCAACCTCTCGCAACTTCTTCGCTACACTCCCCTCACTAAACATGCTGCGTCCACAATACCCTTGGACGACACCTTCATGGACTTTGTGGCCCTGCTACACAATAACCCCGCTCAGCTGCGAACTCTGTTAACCCTTCTGAAATCCGATGGTGCACCGACTTGGATGAAGATTATGCAAGGCTACAGTGAGTGTGGAGACACCGGGTCTATCTACACG
UCD52	H330	1	NS	T230C	L77P	FALSE	ACGCTAGTGTTTGCCGAGACCTTACCCCAGAACCTCACTTGTATCGAACTGACCCGTCGATGCTTTAATGGGGAAACGTTTTCACCCGAGGATGATAGCTGGGCCAAGCCTTTAATAAAAGTAAATTATCCCGATGGCAACCTCTCGCAACTTCTTCGCTACACTCCCCTCACTAAACATGCTGCGTCCACAATACCCTTGGACGACACCTTCATGGACTTTGTGGCTCCGCTACACAATAACCCCGCTCAGCTGCGAACTCTGTTAACCCTTCTGAAATCCGATGGTGCACCGACTTGGATGAAGATTATGCAAGGCTACAGTGAGTGTGGAGACACCGGGTCTATCTACACG
UCD52	H331	1	NS	T233C	L78P	FALSE	ACGCTAGTGTTTGCCGAGACCTTACCCCAGAACCTCACTTGTATCGAACTGACCCGTCGATGCTTTAATGGGGAAACGTTTTCACCCGAGGATGATAGCTGGGCCAAGCCTTTAATAAAAGTAAATTATCCCGATGGCAACCTCTCGCAACTTCTTCGCTACACTCCCCTCACTAAACATGCTGCGTCCACAATACCCTTGGACGACACCTTCATGGACTTTGTGGCTCTGCCACACAATAACCCCGCTCAGCTGCGAACTCTGTTAACCCTTCTGAAATCCGATGGTGCACCGACTTGGATGAAGATTATGCAAGGCTACAGTGAGTGTGGAGACACCGGGTCTATCTACACG
UCD52	H333	1	S	T240C	NA	FALSE	ACGCTAGTGTTTGCCGAGACCTTACCCCAGAACCTCACTTGTATCGAACTGACCCGTCGATGCTTTAATGGGGAAACGTTTTCACCCGAGGATGATAGCTGGGCCAAGCCTTTAATAAAAGTAAATTATCCCGATGGCAACCTCTCGCAACTTCTTCGCTACACTCCCCTCACTAAACATGCTGCGTCCACAATACCCTTGGACGACACCTTCATGGACTTTGTGGCTCTGCTACACAACAACCCCGCTCAGCTGCGAACTCTGTTAACCCTTCTGAAATCCGATGGTGCACCGACTTGGATGAAGATTATGCAAGGCTACAGTGAGTGTGGAGACACCGGGTCTATCTACACG
UCD52	H335	1	S	T249C	NA	FALSE	ACGCTAGTGTTTGCCGAGACCTTACCCCAGAACCTCACTTGTATCGAACTGACCCGTCGATGCTTTAATGGGGAAACGTTTTCACCCGAGGATGATAGCTGGGCCAAGCCTTTAATAAAAGTAAATTATCCCGATGGCAACCTCTCGCAACTTCTTCGCTACACTCCCCTCACTAAACATGCTGCGTCCACAATACCCTTGGACGACACCTTCATGGACTTTGTGGCTCTGCTACACAATAACCCCGCCCAGCTGCGAACTCTGTTAACCCTTCTGAAATCCGATGGTGCACCGACTTGGATGAAGATTATGCAAGGCTACAGTGAGTGTGGAGACACCGGGTCTATCTACACG
UCD52	H338	1	S	T261C	NA	FALSE	ACGCTAGTGTTTGCCGAGACCTTACCCCAGAACCTCACTTGTATCGAACTGACCCGTCGATGCTTTAATGGGGAAACGTTTTCACCCGAGGATGATAGCTGGGCCAAGCCTTTAATAAAAGTAAATTATCCCGATGGCAACCTCTCGCAACTTCTTCGCTACACTCCCCTCACTAAACATGCTGCGTCCACAATACCCTTGGACGACACCTTCATGGACTTTGTGGCTCTGCTACACAATAACCCCGCTCAGCTGCGAACCCTGTTAACCCTTCTGAAATCCGATGGTGCACCGACTTGGATGAAGATTATGCAAGGCTACAGTGAGTGTGGAGACACCGGGTCTATCTACACG
UCD52	H340	1	NS	T263C	L88P	FALSE	ACGCTAGTGTTTGCCGAGACCTTACCCCAGAACCTCACTTGTATCGAACTGACCCGTCGATGCTTTAATGGGGAAACGTTTTCACCCGAGGATGATAGCTGGGCCAAGCCTTTAATAAAAGTAAATTATCCCGATGGCAACCTCTCGCAACTTCTTCGCTACACTCCCCTCACTAAACATGCTGCGTCCACAATACCCTTGGACGACACCTTCATGGACTTTGTGGCTCTGCTACACAATAACCCCGCTCAGCTGCGAACTCCGTTAACCCTTCTGAAATCCGATGGTGCACCGACTTGGATGAAGATTATGCAAGGCTACAGTGAGTGTGGAGACACCGGGTCTATCTACACG
UCD52	H342	1	S	G264A	NA	FALSE	ACGCTAGTGTTTGCCGAGACCTTACCCCAGAACCTCACTTGTATCGAACTGACCCGTCGATGCTTTAATGGGGAAACGTTTTCACCCGAGGATGATAGCTGGGCCAAGCCTTTAATAAAAGTAAATTATCCCGATGGCAACCTCTCGCAACTTCTTCGCTACACTCCCCTCACTAAACATGCTGCGTCCACAATACCCTTGGACGACACCTTCATGGACTTTGTGGCTCTGCTACACAATAACCCCGCTCAGCTGCGAACTCTATTAACCCTTCTGAAATCCGATGGTGCACCGACTTGGATGAAGATTATGCAAGGCTACAGTGAGTGTGGAGACACCGGGTCTATCTACACG
UCD52	H343	1	S	T265C	NA	FALSE	ACGCTAGTGTTTGCCGAGACCTTACCCCAGAACCTCACTTGTATCGAACTGACCCGTCGATGCTTTAATGGGGAAACGTTTTCACCCGAGGATGATAGCTGGGCCAAGCCTTTAATAAAAGTAAATTATCCCGATGGCAACCTCTCGCAACTTCTTCGCTACACTCCCCTCACTAAACATGCTGCGTCCACAATACCCTTGGACGACACCTTCATGGACTTTGTGGCTCTGCTACACAATAACCCCGCTCAGCTGCGAACTCTGCTAACCCTTCTGAAATCCGATGGTGCACCGACTTGGATGAAGATTATGCAAGGCTACAGTGAGTGTGGAGACACCGGGTCTATCTACACG
UCD52	H346	1	NS	T266C	L89S	FALSE	ACGCTAGTGTTTGCCGAGACCTTACCCCAGAACCTCACTTGTATCGAACTGACCCGTCGATGCTTTAATGGGGAAACGTTTTCACCCGAGGATGATAGCTGGGCCAAGCCTTTAATAAAAGTAAATTATCCCGATGGCAACCTCTCGCAACTTCTTCGCTACACTCCCCTCACTAAACATGCTGCGTCCACAATACCCTTGGACGACACCTTCATGGACTTTGTGGCTCTGCTACACAATAACCCCGCTCAGCTGCGAACTCTGTCAACCCTTCTGAAATCCGATGGTGCACCGACTTGGATGAAGATTATGCAAGGCTACAGTGAGTGTGGAGACACCGGGTCTATCTACACG
UCD52	H347	1	NS	T272C	L91P	FALSE	ACGCTAGTGTTTGCCGAGACCTTACCCCAGAACCTCACTTGTATCGAACTGACCCGTCGATGCTTTAATGGGGAAACGTTTTCACCCGAGGATGATAGCTGGGCCAAGCCTTTAATAAAAGTAAATTATCCCGATGGCAACCTCTCGCAACTTCTTCGCTACACTCCCCTCACTAAACATGCTGCGTCCACAATACCCTTGGACGACACCTTCATGGACTTTGTGGCTCTGCTACACAATAACCCCGCTCAGCTGCGAACTCTGTTAACCCCTCTGAAATCCGATGGTGCACCGACTTGGATGAAGATTATGCAAGGCTACAGTGAGTGTGGAGACACCGGGTCTATCTACACG
UCD52	H348	1	S	T273A	NA	FALSE	ACGCTAGTGTTTGCCGAGACCTTACCCCAGAACCTCACTTGTATCGAACTGACCCGTCGATGCTTTAATGGGGAAACGTTTTCACCCGAGGATGATAGCTGGGCCAAGCCTTTAATAAAAGTAAATTATCCCGATGGCAACCTCTCGCAACTTCTTCGCTACACTCCCCTCACTAAACATGCTGCGTCCACAATACCCTTGGACGACACCTTCATGGACTTTGTGGCTCTGCTACACAATAACCCCGCTCAGCTGCGAACTCTGTTAACCCTACTGAAATCCGATGGTGCACCGACTTGGATGAAGATTATGCAAGGCTACAGTGAGTGTGGAGACACCGGGTCTATCTACACG
UCD52	H352	1	S	G276A	NA	FALSE	ACGCTAGTGTTTGCCGAGACCTTACCCCAGAACCTCACTTGTATCGAACTGACCCGTCGATGCTTTAATGGGGAAACGTTTTCACCCGAGGATGATAGCTGGGCCAAGCCTTTAATAAAAGTAAATTATCCCGATGGCAACCTCTCGCAACTTCTTCGCTACACTCCCCTCACTAAACATGCTGCGTCCACAATACCCTTGGACGACACCTTCATGGACTTTGTGGCTCTGCTACACAATAACCCCGCTCAGCTGCGAACTCTGTTAACCCTTCTAAAATCCGATGGTGCACCGACTTGGATGAAGATTATGCAAGGCTACAGTGAGTGTGGAGACACCGGGTCTATCTACACG
UCD52	H357	1	S	T288C	NA	FALSE	ACGCTAGTGTTTGCCGAGACCTTACCCCAGAACCTCACTTGTATCGAACTGACCCGTCGATGCTTTAATGGGGAAACGTTTTCACCCGAGGATGATAGCTGGGCCAAGCCTTTAATAAAAGTAAATTATCCCGATGGCAACCTCTCGCAACTTCTTCGCTACACTCCCCTCACTAAACATGCTGCGTCCACAATACCCTTGGACGACACCTTCATGGACTTTGTGGCTCTGCTACACAATAACCCCGCTCAGCTGCGAACTCTGTTAACCCTTCTGAAATCCGATGGCGCACCGACTTGGATGAAGATTATGCAAGGCTACAGTGAGTGTGGAGACACCGGGTCTATCTACACG
UCD52	H360	1	NS	G289A	A97T	FALSE	ACGCTAGTGTTTGCCGAGACCTTACCCCAGAACCTCACTTGTATCGAACTGACCCGTCGATGCTTTAATGGGGAAACGTTTTCACCCGAGGATGATAGCTGGGCCAAGCCTTTAATAAAAGTAAATTATCCCGATGGCAACCTCTCGCAACTTCTTCGCTACACTCCCCTCACTAAACATGCTGCGTCCACAATACCCTTGGACGACACCTTCATGGACTTTGTGGCTCTGCTACACAATAACCCCGCTCAGCTGCGAACTCTGTTAACCCTTCTGAAATCCGATGGTACACCGACTTGGATGAAGATTATGCAAGGCTACAGTGAGTGTGGAGACACCGGGTCTATCTACACG
UCD52	H363	1	NS	T298C	W100R	FALSE	ACGCTAGTGTTTGCCGAGACCTTACCCCAGAACCTCACTTGTATCGAACTGACCCGTCGATGCTTTAATGGGGAAACGTTTTCACCCGAGGATGATAGCTGGGCCAAGCCTTTAATAAAAGTAAATTATCCCGATGGCAACCTCTCGCAACTTCTTCGCTACACTCCCCTCACTAAACATGCTGCGTCCACAATACCCTTGGACGACACCTTCATGGACTTTGTGGCTCTGCTACACAATAACCCCGCTCAGCTGCGAACTCTGTTAACCCTTCTGAAATCCGATGGTGCACCGACTCGGATGAAGATTATGCAAGGCTACAGTGAGTGTGGAGACACCGGGTCTATCTACACG
UCD52	H364	1	NS	T302C	M101T	FALSE	ACGCTAGTGTTTGCCGAGACCTTACCCCAGAACCTCACTTGTATCGAACTGACCCGTCGATGCTTTAATGGGGAAACGTTTTCACCCGAGGATGATAGCTGGGCCAAGCCTTTAATAAAAGTAAATTATCCCGATGGCAACCTCTCGCAACTTCTTCGCTACACTCCCCTCACTAAACATGCTGCGTCCACAATACCCTTGGACGACACCTTCATGGACTTTGTGGCTCTGCTACACAATAACCCCGCTCAGCTGCGAACTCTGTTAACCCTTCTGAAATCCGATGGTGCACCGACTTGGACGAAGATTATGCAAGGCTACAGTGAGTGTGGAGACACCGGGTCTATCTACACG
UCD52	H365	1	NS	T308C	I103T	FALSE	ACGCTAGTGTTTGCCGAGACCTTACCCCAGAACCTCACTTGTATCGAACTGACCCGTCGATGCTTTAATGGGGAAACGTTTTCACCCGAGGATGATAGCTGGGCCAAGCCTTTAATAAAAGTAAATTATCCCGATGGCAACCTCTCGCAACTTCTTCGCTACACTCCCCTCACTAAACATGCTGCGTCCACAATACCCTTGGACGACACCTTCATGGACTTTGTGGCTCTGCTACACAATAACCCCGCTCAGCTGCGAACTCTGTTAACCCTTCTGAAATCCGATGGTGCACCGACTTGGATGAAGACTATGCAAGGCTACAGTGAGTGTGGAGACACCGGGTCTATCTACACG
UCD52	H368	1	NS	G312A	M104I	FALSE	ACGCTAGTGTTTGCCGAGACCTTACCCCAGAACCTCACTTGTATCGAACTGACCCGTCGATGCTTTAATGGGGAAACGTTTTCACCCGAGGATGATAGCTGGGCCAAGCCTTTAATAAAAGTAAATTATCCCGATGGCAACCTCTCGCAACTTCTTCGCTACACTCCCCTCACTAAACATGCTGCGTCCACAATACCCTTGGACGACACCTTCATGGACTTTGTGGCTCTGCTACACAATAACCCCGCTCAGCTGCGAACTCTGTTAACCCTTCTGAAATCCGATGGTGCACCGACTTGGATGAAGATTATACAAGGCTACAGTGAGTGTGGAGACACCGGGTCTATCTACACG
UCD52	H369	1	NS	T319C	Y107H	FALSE	ACGCTAGTGTTTGCCGAGACCTTACCCCAGAACCTCACTTGTATCGAACTGACCCGTCGATGCTTTAATGGGGAAACGTTTTCACCCGAGGATGATAGCTGGGCCAAGCCTTTAATAAAAGTAAATTATCCCGATGGCAACCTCTCGCAACTTCTTCGCTACACTCCCCTCACTAAACATGCTGCGTCCACAATACCCTTGGACGACACCTTCATGGACTTTGTGGCTCTGCTACACAATAACCCCGCTCAGCTGCGAACTCTGTTAACCCTTCTGAAATCCGATGGTGCACCGACTTGGATGAAGATTATGCAAGGCCACAGTGAGTGTGGAGACACCGGGTCTATCTACACG
UCD52	H371	1	S	T330C	NA	FALSE	ACGCTAGTGTTTGCCGAGACCTTACCCCAGAACCTCACTTGTATCGAACTGACCCGTCGATGCTTTAATGGGGAAACGTTTTCACCCGAGGATGATAGCTGGGCCAAGCCTTTAATAAAAGTAAATTATCCCGATGGCAACCTCTCGCAACTTCTTCGCTACACTCCCCTCACTAAACATGCTGCGTCCACAATACCCTTGGACGACACCTTCATGGACTTTGTGGCTCTGCTACACAATAACCCCGCTCAGCTGCGAACTCTGTTAACCCTTCTGAAATCCGATGGTGCACCGACTTGGATGAAGATTATGCAAGGCTACAGTGAGTGCGGAGACACCGGGTCTATCTACACG
UCD52	H375	1	NS	T343C	S115P	FALSE	ACGCTAGTGTTTGCCGAGACCTTACCCCAGAACCTCACTTGTATCGAACTGACCCGTCGATGCTTTAATGGGGAAACGTTTTCACCCGAGGATGATAGCTGGGCCAAGCCTTTAATAAAAGTAAATTATCCCGATGGCAACCTCTCGCAACTTCTTCGCTACACTCCCCTCACTAAACATGCTGCGTCCACAATACCCTTGGACGACACCTTCATGGACTTTGTGGCTCTGCTACACAATAACCCCGCTCAGCTGCGAACTCTGTTAACCCTTCTGAAATCCGATGGTGCACCGACTTGGATGAAGATTATGCAAGGCTACAGTGAGTGTGGAGACACCGGGCCTATCTACACG
UCD52	H378	1	NS	T347C	I116T	FALSE	ACGCTAGTGTTTGCCGAGACCTTACCCCAGAACCTCACTTGTATCGAACTGACCCGTCGATGCTTTAATGGGGAAACGTTTTCACCCGAGGATGATAGCTGGGCCAAGCCTTTAATAAAAGTAAATTATCCCGATGGCAACCTCTCGCAACTTCTTCGCTACACTCCCCTCACTAAACATGCTGCGTCCACAATACCCTTGGACGACACCTTCATGGACTTTGTGGCTCTGCTACACAATAACCCCGCTCAGCTGCGAACTCTGTTAACCCTTCTGAAATCCGATGGTGCACCGACTTGGATGAAGATTATGCAAGGCTACAGTGAGTGTGGAGACACCGGGTCTACCTACACG
UCD52	H4	2	NS	T127C,A346G	Y43H,I116V	FALSE	ACGCTAGTGTTTGCCGAGACCTTACCCCAGAACCTCACTTGTATCGAACTGACCCGTCGATGCTTTAATGGGGAAACGTTTTCACCCGAGGATGATAGCTGGGCCAAGCCTTTAATAAAAGTAAATCATCCCGATGGCAACCTCTCGCAACTTCTTCGCTACACTCCCCTCACTAAACATGCTGCGTCCACAATACCCTTGGACGACACCTTCATGGACTTTGTGGCTCTGCTACACAATAACCCCGCTCAGCTGCGAACTCTGTTAACCCTTCTGAAATCCGATGGTGCACCGACTTGGATGAAGATTATGCAAGGCTACAGTGAGTGTGGAGACACCGGGTCTGTCTACACG
UCD52	H7	2	NS	T127C,C339T	Y43H	FALSE	ACGCTAGTGTTTGCCGAGACCTTACCCCAGAACCTCACTTGTATCGAACTGACCCGTCGATGCTTTAATGGGGAAACGTTTTCACCCGAGGATGATAGCTGGGCCAAGCCTTTAATAAAAGTAAATCATCCCGATGGCAACCTCTCGCAACTTCTTCGCTACACTCCCCTCACTAAACATGCTGCGTCCACAATACCCTTGGACGACACCTTCATGGACTTTGTGGCTCTGCTACACAATAACCCCGCTCAGCTGCGAACTCTGTTAACCCTTCTGAAATCCGATGGTGCACCGACTTGGATGAAGATTATGCAAGGCTACAGTGAGTGTGGAGACACTGGGTCTATCTACACG
UCD52	H13	2	NS	T127C,A326G	Y43H,E109G	FALSE	ACGCTAGTGTTTGCCGAGACCTTACCCCAGAACCTCACTTGTATCGAACTGACCCGTCGATGCTTTAATGGGGAAACGTTTTCACCCGAGGATGATAGCTGGGCCAAGCCTTTAATAAAAGTAAATCATCCCGATGGCAACCTCTCGCAACTTCTTCGCTACACTCCCCTCACTAAACATGCTGCGTCCACAATACCCTTGGACGACACCTTCATGGACTTTGTGGCTCTGCTACACAATAACCCCGCTCAGCTGCGAACTCTGTTAACCCTTCTGAAATCCGATGGTGCACCGACTTGGATGAAGATTATGCAAGGCTACAGTGGGTGTGGAGACACCGGGTCTATCTACACG
UCD52	H15	2	NS	T127C,A322G	Y43H,S108G	FALSE	ACGCTAGTGTTTGCCGAGACCTTACCCCAGAACCTCACTTGTATCGAACTGACCCGTCGATGCTTTAATGGGGAAACGTTTTCACCCGAGGATGATAGCTGGGCCAAGCCTTTAATAAAAGTAAATCATCCCGATGGCAACCTCTCGCAACTTCTTCGCTACACTCCCCTCACTAAACATGCTGCGTCCACAATACCCTTGGACGACACCTTCATGGACTTTGTGGCTCTGCTACACAATAACCCCGCTCAGCTGCGAACTCTGTTAACCCTTCTGAAATCCGATGGTGCACCGACTTGGATGAAGATTATGCAAGGCTACGGTGAGTGTGGAGACACCGGGTCTATCTACACG
UCD52	H21	2	NS	T127C,A315G	Y43H	FALSE	ACGCTAGTGTTTGCCGAGACCTTACCCCAGAACCTCACTTGTATCGAACTGACCCGTCGATGCTTTAATGGGGAAACGTTTTCACCCGAGGATGATAGCTGGGCCAAGCCTTTAATAAAAGTAAATCATCCCGATGGCAACCTCTCGCAACTTCTTCGCTACACTCCCCTCACTAAACATGCTGCGTCCACAATACCCTTGGACGACACCTTCATGGACTTTGTGGCTCTGCTACACAATAACCCCGCTCAGCTGCGAACTCTGTTAACCCTTCTGAAATCCGATGGTGCACCGACTTGGATGAAGATTATGCAGGGCTACAGTGAGTGTGGAGACACCGGGTCTATCTACACG
UCD52	H23	2	NS	T127C,A314T	Y43H,Q105L	FALSE	ACGCTAGTGTTTGCCGAGACCTTACCCCAGAACCTCACTTGTATCGAACTGACCCGTCGATGCTTTAATGGGGAAACGTTTTCACCCGAGGATGATAGCTGGGCCAAGCCTTTAATAAAAGTAAATCATCCCGATGGCAACCTCTCGCAACTTCTTCGCTACACTCCCCTCACTAAACATGCTGCGTCCACAATACCCTTGGACGACACCTTCATGGACTTTGTGGCTCTGCTACACAATAACCCCGCTCAGCTGCGAACTCTGTTAACCCTTCTGAAATCCGATGGTGCACCGACTTGGATGAAGATTATGCTAGGCTACAGTGAGTGTGGAGACACCGGGTCTATCTACACG
UCD52	H34	2	NS	T127C,A291G	Y43H	FALSE	ACGCTAGTGTTTGCCGAGACCTTACCCCAGAACCTCACTTGTATCGAACTGACCCGTCGATGCTTTAATGGGGAAACGTTTTCACCCGAGGATGATAGCTGGGCCAAGCCTTTAATAAAAGTAAATCATCCCGATGGCAACCTCTCGCAACTTCTTCGCTACACTCCCCTCACTAAACATGCTGCGTCCACAATACCCTTGGACGACACCTTCATGGACTTTGTGGCTCTGCTACACAATAACCCCGCTCAGCTGCGAACTCTGTTAACCCTTCTGAAATCCGATGGTGCGCCGACTTGGATGAAGATTATGCAAGGCTACAGTGAGTGTGGAGACACCGGGTCTATCTACACG
UCD52	H38	2	NS	T127C,C282T	Y43H	FALSE	ACGCTAGTGTTTGCCGAGACCTTACCCCAGAACCTCACTTGTATCGAACTGACCCGTCGATGCTTTAATGGGGAAACGTTTTCACCCGAGGATGATAGCTGGGCCAAGCCTTTAATAAAAGTAAATCATCCCGATGGCAACCTCTCGCAACTTCTTCGCTACACTCCCCTCACTAAACATGCTGCGTCCACAATACCCTTGGACGACACCTTCATGGACTTTGTGGCTCTGCTACACAATAACCCCGCTCAGCTGCGAACTCTGTTAACCCTTCTGAAATCTGATGGTGCACCGACTTGGATGAAGATTATGCAAGGCTACAGTGAGTGTGGAGACACCGGGTCTATCTACACG
UCD52	H40	2	NS	T254C,A279G	L85P	FALSE	ACGCTAGTGTTTGCCGAGACCTTACCCCAGAACCTCACTTGTATCGAACTGACCCGTCGATGCTTTAATGGGGAAACGTTTTCACCCGAGGATGATAGCTGGGCCAAGCCTTTAATAAAAGTAAATTATCCCGATGGCAACCTCTCGCAACTTCTTCGCTACACTCCCCTCACTAAACATGCTGCGTCCACAATACCCTTGGACGACACCTTCATGGACTTTGTGGCTCTGCTACACAATAACCCCGCTCAGCCGCGAACTCTGTTAACCCTTCTGAAGTCCGATGGTGCACCGACTTGGATGAAGATTATGCAAGGCTACAGTGAGTGTGGAGACACCGGGTCTATCTACACG
UCD52	H93	2	S	A6C,C274T	NA	FALSE	ACGCTCGTGTTTGCCGAGACCTTACCCCAGAACCTCACTTGTATCGAACTGACCCGTCGATGCTTTAATGGGGAAACGTTTTCACCCGAGGATGATAGCTGGGCCAAGCCTTTAATAAAAGTAAATTATCCCGATGGCAACCTCTCGCAACTTCTTCGCTACACTCCCCTCACTAAACATGCTGCGTCCACAATACCCTTGGACGACACCTTCATGGACTTTGTGGCTCTGCTACACAATAACCCCGCTCAGCTGCGAACTCTGTTAACCCTTTTGAAATCCGATGGTGCACCGACTTGGATGAAGATTATGCAAGGCTACAGTGAGTGTGGAGACACCGGGTCTATCTACACG
UCD52	H130	2	NS	T127C,A251G	Y43H,Q84R	FALSE	ACGCTAGTGTTTGCCGAGACCTTACCCCAGAACCTCACTTGTATCGAACTGACCCGTCGATGCTTTAATGGGGAAACGTTTTCACCCGAGGATGATAGCTGGGCCAAGCCTTTAATAAAAGTAAATCATCCCGATGGCAACCTCTCGCAACTTCTTCGCTACACTCCCCTCACTAAACATGCTGCGTCCACAATACCCTTGGACGACACCTTCATGGACTTTGTGGCTCTGCTACACAATAACCCCGCTCGGCTGCGAACTCTGTTAACCCTTCTGAAATCCGATGGTGCACCGACTTGGATGAAGATTATGCAAGGCTACAGTGAGTGTGGAGACACCGGGTCTATCTACACG
UCD52	H131	2	NS	T127C,C243T	Y43H	FALSE	ACGCTAGTGTTTGCCGAGACCTTACCCCAGAACCTCACTTGTATCGAACTGACCCGTCGATGCTTTAATGGGGAAACGTTTTCACCCGAGGATGATAGCTGGGCCAAGCCTTTAATAAAAGTAAATCATCCCGATGGCAACCTCTCGCAACTTCTTCGCTACACTCCCCTCACTAAACATGCTGCGTCCACAATACCCTTGGACGACACCTTCATGGACTTTGTGGCTCTGCTACACAATAATCCCGCTCAGCTGCGAACTCTGTTAACCCTTCTGAAATCCGATGGTGCACCGACTTGGATGAAGATTATGCAAGGCTACAGTGAGTGTGGAGACACCGGGTCTATCTACACG
UCD52	H144	2	NS	T127C,A214G	Y43H,M72V	FALSE	ACGCTAGTGTTTGCCGAGACCTTACCCCAGAACCTCACTTGTATCGAACTGACCCGTCGATGCTTTAATGGGGAAACGTTTTCACCCGAGGATGATAGCTGGGCCAAGCCTTTAATAAAAGTAAATCATCCCGATGGCAACCTCTCGCAACTTCTTCGCTACACTCCCCTCACTAAACATGCTGCGTCCACAATACCCTTGGACGACACCTTCGTGGACTTTGTGGCTCTGCTACACAATAACCCCGCTCAGCTGCGAACTCTGTTAACCCTTCTGAAATCCGATGGTGCACCGACTTGGATGAAGATTATGCAAGGCTACAGTGAGTGTGGAGACACCGGGTCTATCTACACG
UCD52	H147	2	NS	T127C,C213T	Y43H	FALSE	ACGCTAGTGTTTGCCGAGACCTTACCCCAGAACCTCACTTGTATCGAACTGACCCGTCGATGCTTTAATGGGGAAACGTTTTCACCCGAGGATGATAGCTGGGCCAAGCCTTTAATAAAAGTAAATCATCCCGATGGCAACCTCTCGCAACTTCTTCGCTACACTCCCCTCACTAAACATGCTGCGTCCACAATACCCTTGGACGACACCTTTATGGACTTTGTGGCTCTGCTACACAATAACCCCGCTCAGCTGCGAACTCTGTTAACCCTTCTGAAATCCGATGGTGCACCGACTTGGATGAAGATTATGCAAGGCTACAGTGAGTGTGGAGACACCGGGTCTATCTACACG
UCD52	H152	2	NS	T127C,A208G	Y43H,T70A	FALSE	ACGCTAGTGTTTGCCGAGACCTTACCCCAGAACCTCACTTGTATCGAACTGACCCGTCGATGCTTTAATGGGGAAACGTTTTCACCCGAGGATGATAGCTGGGCCAAGCCTTTAATAAAAGTAAATCATCCCGATGGCAACCTCTCGCAACTTCTTCGCTACACTCCCCTCACTAAACATGCTGCGTCCACAATACCCTTGGACGACGCCTTCATGGACTTTGTGGCTCTGCTACACAATAACCCCGCTCAGCTGCGAACTCTGTTAACCCTTCTGAAATCCGATGGTGCACCGACTTGGATGAAGATTATGCAAGGCTACAGTGAGTGTGGAGACACCGGGTCTATCTACACG
UCD52	H163	2	NS	T127C,A172G	Y43H,T58A	FALSE	ACGCTAGTGTTTGCCGAGACCTTACCCCAGAACCTCACTTGTATCGAACTGACCCGTCGATGCTTTAATGGGGAAACGTTTTCACCCGAGGATGATAGCTGGGCCAAGCCTTTAATAAAAGTAAATCATCCCGATGGCAACCTCTCGCAACTTCTTCGCTACACTCCCCTCGCTAAACATGCTGCGTCCACAATACCCTTGGACGACACCTTCATGGACTTTGTGGCTCTGCTACACAATAACCCCGCTCAGCTGCGAACTCTGTTAACCCTTCTGAAATCCGATGGTGCACCGACTTGGATGAAGATTATGCAAGGCTACAGTGAGTGTGGAGACACCGGGTCTATCTACACG
UCD52	H173	2	NS	T127C,A134G	Y43H,D45G	FALSE	ACGCTAGTGTTTGCCGAGACCTTACCCCAGAACCTCACTTGTATCGAACTGACCCGTCGATGCTTTAATGGGGAAACGTTTTCACCCGAGGATGATAGCTGGGCCAAGCCTTTAATAAAAGTAAATCATCCCGGTGGCAACCTCTCGCAACTTCTTCGCTACACTCCCCTCACTAAACATGCTGCGTCCACAATACCCTTGGACGACACCTTCATGGACTTTGTGGCTCTGCTACACAATAACCCCGCTCAGCTGCGAACTCTGTTAACCCTTCTGAAATCCGATGGTGCACCGACTTGGATGAAGATTATGCAAGGCTACAGTGAGTGTGGAGACACCGGGTCTATCTACACG
UCD52	H190	2	NS	A43C,A68C	I15L,N23T	TRUE	ACGCTAGTGTTTGCCGAGACCTTACCCCAGAACCTCACTTGTCTCGAACTGACCCGTCGATGCTTTACTGGGGAAACGTTTTCACCCGAGGATGATAGCTGGGCCAAGCCTTTAATAAAAGTAAATTATCCCGATGGCAACCTCTCGCAACTTCTTCGCTACACTCCCCTCACTAAACATGCTGCGTCCACAATACCCTTGGACGACACCTTCATGGACTTTGTGGCTCTGCTACACAATAACCCCGCTCAGCTGCGAACTCTGTTAACCCTTCTGAAATCCGATGGTGCACCGACTTGGATGAAGATTATGCAAGGCTACAGTGAGTGTGGAGACACCGGGTCTATCTACACG
UCD52	H191	2	NS	A6C,A68C	N23T	FALSE	ACGCTCGTGTTTGCCGAGACCTTACCCCAGAACCTCACTTGTATCGAACTGACCCGTCGATGCTTTACTGGGGAAACGTTTTCACCCGAGGATGATAGCTGGGCCAAGCCTTTAATAAAAGTAAATTATCCCGATGGCAACCTCTCGCAACTTCTTCGCTACACTCCCCTCACTAAACATGCTGCGTCCACAATACCCTTGGACGACACCTTCATGGACTTTGTGGCTCTGCTACACAATAACCCCGCTCAGCTGCGAACTCTGTTAACCCTTCTGAAATCCGATGGTGCACCGACTTGGATGAAGATTATGCAAGGCTACAGTGAGTGTGGAGACACCGGGTCTATCTACACG
UCD52	H243	2	NS	A125G,T127C	N42S,Y43H	FALSE	ACGCTAGTGTTTGCCGAGACCTTACCCCAGAACCTCACTTGTATCGAACTGACCCGTCGATGCTTTAATGGGGAAACGTTTTCACCCGAGGATGATAGCTGGGCCAAGCCTTTAATAAAAGTAAGTCATCCCGATGGCAACCTCTCGCAACTTCTTCGCTACACTCCCCTCACTAAACATGCTGCGTCCACAATACCCTTGGACGACACCTTCATGGACTTTGTGGCTCTGCTACACAATAACCCCGCTCAGCTGCGAACTCTGTTAACCCTTCTGAAATCCGATGGTGCACCGACTTGGATGAAGATTATGCAAGGCTACAGTGAGTGTGGAGACACCGGGTCTATCTACACG
UCD52	H244	2	NS	A119G,T127C	K40R,Y43H	FALSE	ACGCTAGTGTTTGCCGAGACCTTACCCCAGAACCTCACTTGTATCGAACTGACCCGTCGATGCTTTAATGGGGAAACGTTTTCACCCGAGGATGATAGCTGGGCCAAGCCTTTAATAAGAGTAAATCATCCCGATGGCAACCTCTCGCAACTTCTTCGCTACACTCCCCTCACTAAACATGCTGCGTCCACAATACCCTTGGACGACACCTTCATGGACTTTGTGGCTCTGCTACACAATAACCCCGCTCAGCTGCGAACTCTGTTAACCCTTCTGAAATCCGATGGTGCACCGACTTGGATGAAGATTATGCAAGGCTACAGTGAGTGTGGAGACACCGGGTCTATCTACACG
UCD52	H245	2	NS	A97G,T127C	S33G,Y43H	FALSE	ACGCTAGTGTTTGCCGAGACCTTACCCCAGAACCTCACTTGTATCGAACTGACCCGTCGATGCTTTAATGGGGAAACGTTTTCACCCGAGGATGATGGCTGGGCCAAGCCTTTAATAAAAGTAAATCATCCCGATGGCAACCTCTCGCAACTTCTTCGCTACACTCCCCTCACTAAACATGCTGCGTCCACAATACCCTTGGACGACACCTTCATGGACTTTGTGGCTCTGCTACACAATAACCCCGCTCAGCTGCGAACTCTGTTAACCCTTCTGAAATCCGATGGTGCACCGACTTGGATGAAGATTATGCAAGGCTACAGTGAGTGTGGAGACACCGGGTCTATCTACACG
UCD52	H247	2	NS	A95G,T127C	D32G,Y43H	FALSE	ACGCTAGTGTTTGCCGAGACCTTACCCCAGAACCTCACTTGTATCGAACTGACCCGTCGATGCTTTAATGGGGAAACGTTTTCACCCGAGGATGGTAGCTGGGCCAAGCCTTTAATAAAAGTAAATCATCCCGATGGCAACCTCTCGCAACTTCTTCGCTACACTCCCCTCACTAAACATGCTGCGTCCACAATACCCTTGGACGACACCTTCATGGACTTTGTGGCTCTGCTACACAATAACCCCGCTCAGCTGCGAACTCTGTTAACCCTTCTGAAATCCGATGGTGCACCGACTTGGATGAAGATTATGCAAGGCTACAGTGAGTGTGGAGACACCGGGTCTATCTACACG
UCD52	H248	2	NS	G88T,T127C	E30*,Y43H	FALSE	ACGCTAGTGTTTGCCGAGACCTTACCCCAGAACCTCACTTGTATCGAACTGACCCGTCGATGCTTTAATGGGGAAACGTTTTCACCCTAGGATGATAGCTGGGCCAAGCCTTTAATAAAAGTAAATCATCCCGATGGCAACCTCTCGCAACTTCTTCGCTACACTCCCCTCACTAAACATGCTGCGTCCACAATACCCTTGGACGACACCTTCATGGACTTTGTGGCTCTGCTACACAATAACCCCGCTCAGCTGCGAACTCTGTTAACCCTTCTGAAATCCGATGGTGCACCGACTTGGATGAAGATTATGCAAGGCTACAGTGAGTGTGGAGACACCGGGTCTATCTACACG
UCD52	H249	2	NS	A84G,T127C	Y43H	FALSE	ACGCTAGTGTTTGCCGAGACCTTACCCCAGAACCTCACTTGTATCGAACTGACCCGTCGATGCTTTAATGGGGAAACGTTTTCGCCCGAGGATGATAGCTGGGCCAAGCCTTTAATAAAAGTAAATCATCCCGATGGCAACCTCTCGCAACTTCTTCGCTACACTCCCCTCACTAAACATGCTGCGTCCACAATACCCTTGGACGACACCTTCATGGACTTTGTGGCTCTGCTACACAATAACCCCGCTCAGCTGCGAACTCTGTTAACCCTTCTGAAATCCGATGGTGCACCGACTTGGATGAAGATTATGCAAGGCTACAGTGAGTGTGGAGACACCGGGTCTATCTACACG
UCD52	H251	2	NS	A74G,T127C	E25G,Y43H	FALSE	ACGCTAGTGTTTGCCGAGACCTTACCCCAGAACCTCACTTGTATCGAACTGACCCGTCGATGCTTTAATGGGGGAACGTTTTCACCCGAGGATGATAGCTGGGCCAAGCCTTTAATAAAAGTAAATCATCCCGATGGCAACCTCTCGCAACTTCTTCGCTACACTCCCCTCACTAAACATGCTGCGTCCACAATACCCTTGGACGACACCTTCATGGACTTTGTGGCTCTGCTACACAATAACCCCGCTCAGCTGCGAACTCTGTTAACCCTTCTGAAATCCGATGGTGCACCGACTTGGATGAAGATTATGCAAGGCTACAGTGAGTGTGGAGACACCGGGTCTATCTACACG
UCD52	H252	2	NS	A68T,T127C	N23I,Y43H	FALSE	ACGCTAGTGTTTGCCGAGACCTTACCCCAGAACCTCACTTGTATCGAACTGACCCGTCGATGCTTTATTGGGGAAACGTTTTCACCCGAGGATGATAGCTGGGCCAAGCCTTTAATAAAAGTAAATCATCCCGATGGCAACCTCTCGCAACTTCTTCGCTACACTCCCCTCACTAAACATGCTGCGTCCACAATACCCTTGGACGACACCTTCATGGACTTTGTGGCTCTGCTACACAATAACCCCGCTCAGCTGCGAACTCTGTTAACCCTTCTGAAATCCGATGGTGCACCGACTTGGATGAAGATTATGCAAGGCTACAGTGAGTGTGGAGACACCGGGTCTATCTACACG
UCD52	H262	2	NS	A68C,T127C	N23T,Y43H	TRUE	ACGCTAGTGTTTGCCGAGACCTTACCCCAGAACCTCACTTGTATCGAACTGACCCGTCGATGCTTTACTGGGGAAACGTTTTCACCCGAGGATGATAGCTGGGCCAAGCCTTTAATAAAAGTAAATCATCCCGATGGCAACCTCTCGCAACTTCTTCGCTACACTCCCCTCACTAAACATGCTGCGTCCACAATACCCTTGGACGACACCTTCATGGACTTTGTGGCTCTGCTACACAATAACCCCGCTCAGCTGCGAACTCTGTTAACCCTTCTGAAATCCGATGGTGCACCGACTTGGATGAAGATTATGCAAGGCTACAGTGAGTGTGGAGACACCGGGTCTATCTACACG
UCD52	H266	2	NS	A43C,T127C	I15L,Y43H	FALSE	ACGCTAGTGTTTGCCGAGACCTTACCCCAGAACCTCACTTGTCTCGAACTGACCCGTCGATGCTTTAATGGGGAAACGTTTTCACCCGAGGATGATAGCTGGGCCAAGCCTTTAATAAAAGTAAATCATCCCGATGGCAACCTCTCGCAACTTCTTCGCTACACTCCCCTCACTAAACATGCTGCGTCCACAATACCCTTGGACGACACCTTCATGGACTTTGTGGCTCTGCTACACAATAACCCCGCTCAGCTGCGAACTCTGTTAACCCTTCTGAAATCCGATGGTGCACCGACTTGGATGAAGATTATGCAAGGCTACAGTGAGTGTGGAGACACCGGGTCTATCTACACG
UCD52	H267	2	NS	C14T,T127C	A5V,Y43H	FALSE	ACGCTAGTGTTTGTCGAGACCTTACCCCAGAACCTCACTTGTATCGAACTGACCCGTCGATGCTTTAATGGGGAAACGTTTTCACCCGAGGATGATAGCTGGGCCAAGCCTTTAATAAAAGTAAATCATCCCGATGGCAACCTCTCGCAACTTCTTCGCTACACTCCCCTCACTAAACATGCTGCGTCCACAATACCCTTGGACGACACCTTCATGGACTTTGTGGCTCTGCTACACAATAACCCCGCTCAGCTGCGAACTCTGTTAACCCTTCTGAAATCCGATGGTGCACCGACTTGGATGAAGATTATGCAAGGCTACAGTGAGTGTGGAGACACCGGGTCTATCTACACG
UCD52	H270	2	NS	A6C,T127C	Y43H	TRUE	ACGCTCGTGTTTGCCGAGACCTTACCCCAGAACCTCACTTGTATCGAACTGACCCGTCGATGCTTTAATGGGGAAACGTTTTCACCCGAGGATGATAGCTGGGCCAAGCCTTTAATAAAAGTAAATCATCCCGATGGCAACCTCTCGCAACTTCTTCGCTACACTCCCCTCACTAAACATGCTGCGTCCACAATACCCTTGGACGACACCTTCATGGACTTTGTGGCTCTGCTACACAATAACCCCGCTCAGCTGCGAACTCTGTTAACCCTTCTGAAATCCGATGGTGCACCGACTTGGATGAAGATTATGCAAGGCTACAGTGAGTGTGGAGACACCGGGTCTATCTACACG
UCD52	H271	2	NS	A1G,T127C	T1A,Y43H	FALSE	GCGCTAGTGTTTGCCGAGACCTTACCCCAGAACCTCACTTGTATCGAACTGACCCGTCGATGCTTTAATGGGGAAACGTTTTCACCCGAGGATGATAGCTGGGCCAAGCCTTTAATAAAAGTAAATCATCCCGATGGCAACCTCTCGCAACTTCTTCGCTACACTCCCCTCACTAAACATGCTGCGTCCACAATACCCTTGGACGACACCTTCATGGACTTTGTGGCTCTGCTACACAATAACCCCGCTCAGCTGCGAACTCTGTTAACCCTTCTGAAATCCGATGGTGCACCGACTTGGATGAAGATTATGCAAGGCTACAGTGAGTGTGGAGACACCGGGTCTATCTACACG
UCD52	H273	2	NS	T10C,T127C	F4L,Y43H	FALSE	ACGCTAGTGCTTGCCGAGACCTTACCCCAGAACCTCACTTGTATCGAACTGACCCGTCGATGCTTTAATGGGGAAACGTTTTCACCCGAGGATGATAGCTGGGCCAAGCCTTTAATAAAAGTAAATCATCCCGATGGCAACCTCTCGCAACTTCTTCGCTACACTCCCCTCACTAAACATGCTGCGTCCACAATACCCTTGGACGACACCTTCATGGACTTTGTGGCTCTGCTACACAATAACCCCGCTCAGCTGCGAACTCTGTTAACCCTTCTGAAATCCGATGGTGCACCGACTTGGATGAAGATTATGCAAGGCTACAGTGAGTGTGGAGACACCGGGTCTATCTACACG
UCD52	H274	2	NS	T12C,T127C	Y43H	FALSE	ACGCTAGTGTTCGCCGAGACCTTACCCCAGAACCTCACTTGTATCGAACTGACCCGTCGATGCTTTAATGGGGAAACGTTTTCACCCGAGGATGATAGCTGGGCCAAGCCTTTAATAAAAGTAAATCATCCCGATGGCAACCTCTCGCAACTTCTTCGCTACACTCCCCTCACTAAACATGCTGCGTCCACAATACCCTTGGACGACACCTTCATGGACTTTGTGGCTCTGCTACACAATAACCCCGCTCAGCTGCGAACTCTGTTAACCCTTCTGAAATCCGATGGTGCACCGACTTGGATGAAGATTATGCAAGGCTACAGTGAGTGTGGAGACACCGGGTCTATCTACACG
UCD52	H275	2	NS	T35C,T127C	L12P,Y43H	FALSE	ACGCTAGTGTTTGCCGAGACCTTACCCCAGAACCCCACTTGTATCGAACTGACCCGTCGATGCTTTAATGGGGAAACGTTTTCACCCGAGGATGATAGCTGGGCCAAGCCTTTAATAAAAGTAAATCATCCCGATGGCAACCTCTCGCAACTTCTTCGCTACACTCCCCTCACTAAACATGCTGCGTCCACAATACCCTTGGACGACACCTTCATGGACTTTGTGGCTCTGCTACACAATAACCCCGCTCAGCTGCGAACTCTGTTAACCCTTCTGAAATCCGATGGTGCACCGACTTGGATGAAGATTATGCAAGGCTACAGTGAGTGTGGAGACACCGGGTCTATCTACACG
UCD52	H276	2	NS	T50C,T127C	L17P,Y43H	FALSE	ACGCTAGTGTTTGCCGAGACCTTACCCCAGAACCTCACTTGTATCGAACCGACCCGTCGATGCTTTAATGGGGAAACGTTTTCACCCGAGGATGATAGCTGGGCCAAGCCTTTAATAAAAGTAAATCATCCCGATGGCAACCTCTCGCAACTTCTTCGCTACACTCCCCTCACTAAACATGCTGCGTCCACAATACCCTTGGACGACACCTTCATGGACTTTGTGGCTCTGCTACACAATAACCCCGCTCAGCTGCGAACTCTGTTAACCCTTCTGAAATCCGATGGTGCACCGACTTGGATGAAGATTATGCAAGGCTACAGTGAGTGTGGAGACACCGGGTCTATCTACACG
UCD52	H278	2	NS	T79C,T127C	F27L,Y43H	FALSE	ACGCTAGTGTTTGCCGAGACCTTACCCCAGAACCTCACTTGTATCGAACTGACCCGTCGATGCTTTAATGGGGAAACGCTTTCACCCGAGGATGATAGCTGGGCCAAGCCTTTAATAAAAGTAAATCATCCCGATGGCAACCTCTCGCAACTTCTTCGCTACACTCCCCTCACTAAACATGCTGCGTCCACAATACCCTTGGACGACACCTTCATGGACTTTGTGGCTCTGCTACACAATAACCCCGCTCAGCTGCGAACTCTGTTAACCCTTCTGAAATCCGATGGTGCACCGACTTGGATGAAGATTATGCAAGGCTACAGTGAGTGTGGAGACACCGGGTCTATCTACACG
UCD52	H279	2	NS	T80C,T127C	F27S,Y43H	FALSE	ACGCTAGTGTTTGCCGAGACCTTACCCCAGAACCTCACTTGTATCGAACTGACCCGTCGATGCTTTAATGGGGAAACGTCTTCACCCGAGGATGATAGCTGGGCCAAGCCTTTAATAAAAGTAAATCATCCCGATGGCAACCTCTCGCAACTTCTTCGCTACACTCCCCTCACTAAACATGCTGCGTCCACAATACCCTTGGACGACACCTTCATGGACTTTGTGGCTCTGCTACACAATAACCCCGCTCAGCTGCGAACTCTGTTAACCCTTCTGAAATCCGATGGTGCACCGACTTGGATGAAGATTATGCAAGGCTACAGTGAGTGTGGAGACACCGGGTCTATCTACACG
UCD52	H280	2	NS	T81C,T127C	Y43H	FALSE	ACGCTAGTGTTTGCCGAGACCTTACCCCAGAACCTCACTTGTATCGAACTGACCCGTCGATGCTTTAATGGGGAAACGTTCTCACCCGAGGATGATAGCTGGGCCAAGCCTTTAATAAAAGTAAATCATCCCGATGGCAACCTCTCGCAACTTCTTCGCTACACTCCCCTCACTAAACATGCTGCGTCCACAATACCCTTGGACGACACCTTCATGGACTTTGTGGCTCTGCTACACAATAACCCCGCTCAGCTGCGAACTCTGTTAACCCTTCTGAAATCCGATGGTGCACCGACTTGGATGAAGATTATGCAAGGCTACAGTGAGTGTGGAGACACCGGGTCTATCTACACG
UCD52	H287	2	NS	T127C,T143C	Y43H,L48P	FALSE	ACGCTAGTGTTTGCCGAGACCTTACCCCAGAACCTCACTTGTATCGAACTGACCCGTCGATGCTTTAATGGGGAAACGTTTTCACCCGAGGATGATAGCTGGGCCAAGCCTTTAATAAAAGTAAATCATCCCGATGGCAACCCCTCGCAACTTCTTCGCTACACTCCCCTCACTAAACATGCTGCGTCCACAATACCCTTGGACGACACCTTCATGGACTTTGTGGCTCTGCTACACAATAACCCCGCTCAGCTGCGAACTCTGTTAACCCTTCTGAAATCCGATGGTGCACCGACTTGGATGAAGATTATGCAAGGCTACAGTGAGTGTGGAGACACCGGGTCTATCTACACG
UCD52	H289	2	NS	T127C,T152C	Y43H,L51P	FALSE	ACGCTAGTGTTTGCCGAGACCTTACCCCAGAACCTCACTTGTATCGAACTGACCCGTCGATGCTTTAATGGGGAAACGTTTTCACCCGAGGATGATAGCTGGGCCAAGCCTTTAATAAAAGTAAATCATCCCGATGGCAACCTCTCGCAACCTCTTCGCTACACTCCCCTCACTAAACATGCTGCGTCCACAATACCCTTGGACGACACCTTCATGGACTTTGTGGCTCTGCTACACAATAACCCCGCTCAGCTGCGAACTCTGTTAACCCTTCTGAAATCCGATGGTGCACCGACTTGGATGAAGATTATGCAAGGCTACAGTGAGTGTGGAGACACCGGGTCTATCTACACG
UCD52	H290	2	NS	T127C,T153C	Y43H	FALSE	ACGCTAGTGTTTGCCGAGACCTTACCCCAGAACCTCACTTGTATCGAACTGACCCGTCGATGCTTTAATGGGGAAACGTTTTCACCCGAGGATGATAGCTGGGCCAAGCCTTTAATAAAAGTAAATCATCCCGATGGCAACCTCTCGCAACTCCTTCGCTACACTCCCCTCACTAAACATGCTGCGTCCACAATACCCTTGGACGACACCTTCATGGACTTTGTGGCTCTGCTACACAATAACCCCGCTCAGCTGCGAACTCTGTTAACCCTTCTGAAATCCGATGGTGCACCGACTTGGATGAAGATTATGCAAGGCTACAGTGAGTGTGGAGACACCGGGTCTATCTACACG
UCD52	H298	2	NS	T127C,T170C	Y43H,L57P	FALSE	ACGCTAGTGTTTGCCGAGACCTTACCCCAGAACCTCACTTGTATCGAACTGACCCGTCGATGCTTTAATGGGGAAACGTTTTCACCCGAGGATGATAGCTGGGCCAAGCCTTTAATAAAAGTAAATCATCCCGATGGCAACCTCTCGCAACTTCTTCGCTACACTCCCCCCACTAAACATGCTGCGTCCACAATACCCTTGGACGACACCTTCATGGACTTTGTGGCTCTGCTACACAATAACCCCGCTCAGCTGCGAACTCTGTTAACCCTTCTGAAATCCGATGGTGCACCGACTTGGATGAAGATTATGCAAGGCTACAGTGAGTGTGGAGACACCGGGTCTATCTACACG
UCD52	H311	2	NS	T127C,T187C	Y43H,S63P	FALSE	ACGCTAGTGTTTGCCGAGACCTTACCCCAGAACCTCACTTGTATCGAACTGACCCGTCGATGCTTTAATGGGGAAACGTTTTCACCCGAGGATGATAGCTGGGCCAAGCCTTTAATAAAAGTAAATCATCCCGATGGCAACCTCTCGCAACTTCTTCGCTACACTCCCCTCACTAAACATGCTGCGCCCACAATACCCTTGGACGACACCTTCATGGACTTTGTGGCTCTGCTACACAATAACCCCGCTCAGCTGCGAACTCTGTTAACCCTTCTGAAATCCGATGGTGCACCGACTTGGATGAAGATTATGCAAGGCTACAGTGAGTGTGGAGACACCGGGTCTATCTACACG
UCD52	H313	2	NS	A24G,T194C	I65T	FALSE	ACGCTAGTGTTTGCCGAGACCTTGCCCCAGAACCTCACTTGTATCGAACTGACCCGTCGATGCTTTAATGGGGAAACGTTTTCACCCGAGGATGATAGCTGGGCCAAGCCTTTAATAAAAGTAAATTATCCCGATGGCAACCTCTCGCAACTTCTTCGCTACACTCCCCTCACTAAACATGCTGCGTCCACAACACCCTTGGACGACACCTTCATGGACTTTGTGGCTCTGCTACACAATAACCCCGCTCAGCTGCGAACTCTGTTAACCCTTCTGAAATCCGATGGTGCACCGACTTGGATGAAGATTATGCAAGGCTACAGTGAGTGTGGAGACACCGGGTCTATCTACACG
UCD52	H324	2	NS	T127C,T215C	Y43H,M72T	FALSE	ACGCTAGTGTTTGCCGAGACCTTACCCCAGAACCTCACTTGTATCGAACTGACCCGTCGATGCTTTAATGGGGAAACGTTTTCACCCGAGGATGATAGCTGGGCCAAGCCTTTAATAAAAGTAAATCATCCCGATGGCAACCTCTCGCAACTTCTTCGCTACACTCCCCTCACTAAACATGCTGCGTCCACAATACCCTTGGACGACACCTTCACGGACTTTGTGGCTCTGCTACACAATAACCCCGCTCAGCTGCGAACTCTGTTAACCCTTCTGAAATCCGATGGTGCACCGACTTGGATGAAGATTATGCAAGGCTACAGTGAGTGTGGAGACACCGGGTCTATCTACACG
UCD52	H332	2	NS	T127C,T233C	Y43H,L78P	FALSE	ACGCTAGTGTTTGCCGAGACCTTACCCCAGAACCTCACTTGTATCGAACTGACCCGTCGATGCTTTAATGGGGAAACGTTTTCACCCGAGGATGATAGCTGGGCCAAGCCTTTAATAAAAGTAAATCATCCCGATGGCAACCTCTCGCAACTTCTTCGCTACACTCCCCTCACTAAACATGCTGCGTCCACAATACCCTTGGACGACACCTTCATGGACTTTGTGGCTCTGCCACACAATAACCCCGCTCAGCTGCGAACTCTGTTAACCCTTCTGAAATCCGATGGTGCACCGACTTGGATGAAGATTATGCAAGGCTACAGTGAGTGTGGAGACACCGGGTCTATCTACACG
UCD52	H336	2	NS	T127C,T249C	Y43H	FALSE	ACGCTAGTGTTTGCCGAGACCTTACCCCAGAACCTCACTTGTATCGAACTGACCCGTCGATGCTTTAATGGGGAAACGTTTTCACCCGAGGATGATAGCTGGGCCAAGCCTTTAATAAAAGTAAATCATCCCGATGGCAACCTCTCGCAACTTCTTCGCTACACTCCCCTCACTAAACATGCTGCGTCCACAATACCCTTGGACGACACCTTCATGGACTTTGTGGCTCTGCTACACAATAACCCCGCCCAGCTGCGAACTCTGTTAACCCTTCTGAAATCCGATGGTGCACCGACTTGGATGAAGATTATGCAAGGCTACAGTGAGTGTGGAGACACCGGGTCTATCTACACG
UCD52	H339	2	NS	T127C,T261C	Y43H	FALSE	ACGCTAGTGTTTGCCGAGACCTTACCCCAGAACCTCACTTGTATCGAACTGACCCGTCGATGCTTTAATGGGGAAACGTTTTCACCCGAGGATGATAGCTGGGCCAAGCCTTTAATAAAAGTAAATCATCCCGATGGCAACCTCTCGCAACTTCTTCGCTACACTCCCCTCACTAAACATGCTGCGTCCACAATACCCTTGGACGACACCTTCATGGACTTTGTGGCTCTGCTACACAATAACCCCGCTCAGCTGCGAACCCTGTTAACCCTTCTGAAATCCGATGGTGCACCGACTTGGATGAAGATTATGCAAGGCTACAGTGAGTGTGGAGACACCGGGTCTATCTACACG
UCD52	H344	2	NS	T127C,T265C	Y43H	FALSE	ACGCTAGTGTTTGCCGAGACCTTACCCCAGAACCTCACTTGTATCGAACTGACCCGTCGATGCTTTAATGGGGAAACGTTTTCACCCGAGGATGATAGCTGGGCCAAGCCTTTAATAAAAGTAAATCATCCCGATGGCAACCTCTCGCAACTTCTTCGCTACACTCCCCTCACTAAACATGCTGCGTCCACAATACCCTTGGACGACACCTTCATGGACTTTGTGGCTCTGCTACACAATAACCCCGCTCAGCTGCGAACTCTGCTAACCCTTCTGAAATCCGATGGTGCACCGACTTGGATGAAGATTATGCAAGGCTACAGTGAGTGTGGAGACACCGGGTCTATCTACACG
UCD52	H345	2	NS	C25T,T266C	P9S,L89S	FALSE	ACGCTAGTGTTTGCCGAGACCTTATCCCAGAACCTCACTTGTATCGAACTGACCCGTCGATGCTTTAATGGGGAAACGTTTTCACCCGAGGATGATAGCTGGGCCAAGCCTTTAATAAAAGTAAATTATCCCGATGGCAACCTCTCGCAACTTCTTCGCTACACTCCCCTCACTAAACATGCTGCGTCCACAATACCCTTGGACGACACCTTCATGGACTTTGTGGCTCTGCTACACAATAACCCCGCTCAGCTGCGAACTCTGTCAACCCTTCTGAAATCCGATGGTGCACCGACTTGGATGAAGATTATGCAAGGCTACAGTGAGTGTGGAGACACCGGGTCTATCTACACG
UCD52	H350	2	NS	T127C,T275C	Y43H,L92P	FALSE	ACGCTAGTGTTTGCCGAGACCTTACCCCAGAACCTCACTTGTATCGAACTGACCCGTCGATGCTTTAATGGGGAAACGTTTTCACCCGAGGATGATAGCTGGGCCAAGCCTTTAATAAAAGTAAATCATCCCGATGGCAACCTCTCGCAACTTCTTCGCTACACTCCCCTCACTAAACATGCTGCGTCCACAATACCCTTGGACGACACCTTCATGGACTTTGTGGCTCTGCTACACAATAACCCCGCTCAGCTGCGAACTCTGTTAACCCTTCCGAAATCCGATGGTGCACCGACTTGGATGAAGATTATGCAAGGCTACAGTGAGTGTGGAGACACCGGGTCTATCTACACG
UCD52	H354	2	NS	T127C,T280C	Y43H,S94P	FALSE	ACGCTAGTGTTTGCCGAGACCTTACCCCAGAACCTCACTTGTATCGAACTGACCCGTCGATGCTTTAATGGGGAAACGTTTTCACCCGAGGATGATAGCTGGGCCAAGCCTTTAATAAAAGTAAATCATCCCGATGGCAACCTCTCGCAACTTCTTCGCTACACTCCCCTCACTAAACATGCTGCGTCCACAATACCCTTGGACGACACCTTCATGGACTTTGTGGCTCTGCTACACAATAACCCCGCTCAGCTGCGAACTCTGTTAACCCTTCTGAAACCCGATGGTGCACCGACTTGGATGAAGATTATGCAAGGCTACAGTGAGTGTGGAGACACCGGGTCTATCTACACG
UCD52	H358	2	NS	T127C,T288C	Y43H	FALSE	ACGCTAGTGTTTGCCGAGACCTTACCCCAGAACCTCACTTGTATCGAACTGACCCGTCGATGCTTTAATGGGGAAACGTTTTCACCCGAGGATGATAGCTGGGCCAAGCCTTTAATAAAAGTAAATCATCCCGATGGCAACCTCTCGCAACTTCTTCGCTACACTCCCCTCACTAAACATGCTGCGTCCACAATACCCTTGGACGACACCTTCATGGACTTTGTGGCTCTGCTACACAATAACCCCGCTCAGCTGCGAACTCTGTTAACCCTTCTGAAATCCGATGGCGCACCGACTTGGATGAAGATTATGCAAGGCTACAGTGAGTGTGGAGACACCGGGTCTATCTACACG
UCD52	H359	2	NS	T127C,G289C	Y43H,A97P	FALSE	ACGCTAGTGTTTGCCGAGACCTTACCCCAGAACCTCACTTGTATCGAACTGACCCGTCGATGCTTTAATGGGGAAACGTTTTCACCCGAGGATGATAGCTGGGCCAAGCCTTTAATAAAAGTAAATCATCCCGATGGCAACCTCTCGCAACTTCTTCGCTACACTCCCCTCACTAAACATGCTGCGTCCACAATACCCTTGGACGACACCTTCATGGACTTTGTGGCTCTGCTACACAATAACCCCGCTCAGCTGCGAACTCTGTTAACCCTTCTGAAATCCGATGGTCCACCGACTTGGATGAAGATTATGCAAGGCTACAGTGAGTGTGGAGACACCGGGTCTATCTACACG
UCD52	H370	2	NS	T127C,T324C	Y43H	FALSE	ACGCTAGTGTTTGCCGAGACCTTACCCCAGAACCTCACTTGTATCGAACTGACCCGTCGATGCTTTAATGGGGAAACGTTTTCACCCGAGGATGATAGCTGGGCCAAGCCTTTAATAAAAGTAAATCATCCCGATGGCAACCTCTCGCAACTTCTTCGCTACACTCCCCTCACTAAACATGCTGCGTCCACAATACCCTTGGACGACACCTTCATGGACTTTGTGGCTCTGCTACACAATAACCCCGCTCAGCTGCGAACTCTGTTAACCCTTCTGAAATCCGATGGTGCACCGACTTGGATGAAGATTATGCAAGGCTACAGCGAGTGTGGAGACACCGGGTCTATCTACACG
UCD52	H372	2	NS	T127C,T330C	Y43H	FALSE	ACGCTAGTGTTTGCCGAGACCTTACCCCAGAACCTCACTTGTATCGAACTGACCCGTCGATGCTTTAATGGGGAAACGTTTTCACCCGAGGATGATAGCTGGGCCAAGCCTTTAATAAAAGTAAATCATCCCGATGGCAACCTCTCGCAACTTCTTCGCTACACTCCCCTCACTAAACATGCTGCGTCCACAATACCCTTGGACGACACCTTCATGGACTTTGTGGCTCTGCTACACAATAACCCCGCTCAGCTGCGAACTCTGTTAACCCTTCTGAAATCCGATGGTGCACCGACTTGGATGAAGATTATGCAAGGCTACAGTGAGTGCGGAGACACCGGGTCTATCTACACG
UCD52	H11	3	NS	T127C,A251G,A326G	Y43H,Q84R,E109G	FALSE	ACGCTAGTGTTTGCCGAGACCTTACCCCAGAACCTCACTTGTATCGAACTGACCCGTCGATGCTTTAATGGGGAAACGTTTTCACCCGAGGATGATAGCTGGGCCAAGCCTTTAATAAAAGTAAATCATCCCGATGGCAACCTCTCGCAACTTCTTCGCTACACTCCCCTCACTAAACATGCTGCGTCCACAATACCCTTGGACGACACCTTCATGGACTTTGTGGCTCTGCTACACAATAACCCCGCTCGGCTGCGAACTCTGTTAACCCTTCTGAAATCCGATGGTGCACCGACTTGGATGAAGATTATGCAAGGCTACAGTGGGTGTGGAGACACCGGGTCTATCTACACG
UCD52	H22	3	NS	T127C,A172G,A314T	Y43H,T58A,Q105L	FALSE	ACGCTAGTGTTTGCCGAGACCTTACCCCAGAACCTCACTTGTATCGAACTGACCCGTCGATGCTTTAATGGGGAAACGTTTTCACCCGAGGATGATAGCTGGGCCAAGCCTTTAATAAAAGTAAATCATCCCGATGGCAACCTCTCGCAACTTCTTCGCTACACTCCCCTCGCTAAACATGCTGCGTCCACAATACCCTTGGACGACACCTTCATGGACTTTGTGGCTCTGCTACACAATAACCCCGCTCAGCTGCGAACTCTGTTAACCCTTCTGAAATCCGATGGTGCACCGACTTGGATGAAGATTATGCTAGGCTACAGTGAGTGTGGAGACACCGGGTCTATCTACACG
UCD52	H33	3	NS	A74G,T127C,A291G	E25G,Y43H	FALSE	ACGCTAGTGTTTGCCGAGACCTTACCCCAGAACCTCACTTGTATCGAACTGACCCGTCGATGCTTTAATGGGGGAACGTTTTCACCCGAGGATGATAGCTGGGCCAAGCCTTTAATAAAAGTAAATCATCCCGATGGCAACCTCTCGCAACTTCTTCGCTACACTCCCCTCACTAAACATGCTGCGTCCACAATACCCTTGGACGACACCTTCATGGACTTTGTGGCTCTGCTACACAATAACCCCGCTCAGCTGCGAACTCTGTTAACCCTTCTGAAATCCGATGGTGCGCCGACTTGGATGAAGATTATGCAAGGCTACAGTGAGTGTGGAGACACCGGGTCTATCTACACG
UCD52	H145	3	NS	T80C,T127C,A214G	F27S,Y43H,M72V	FALSE	ACGCTAGTGTTTGCCGAGACCTTACCCCAGAACCTCACTTGTATCGAACTGACCCGTCGATGCTTTAATGGGGAAACGTCTTCACCCGAGGATGATAGCTGGGCCAAGCCTTTAATAAAAGTAAATCATCCCGATGGCAACCTCTCGCAACTTCTTCGCTACACTCCCCTCACTAAACATGCTGCGTCCACAATACCCTTGGACGACACCTTCGTGGACTTTGTGGCTCTGCTACACAATAACCCCGCTCAGCTGCGAACTCTGTTAACCCTTCTGAAATCCGATGGTGCACCGACTTGGATGAAGATTATGCAAGGCTACAGTGAGTGTGGAGACACCGGGTCTATCTACACG
UCD52	H156	3	NS	T127C,T180C,C191T	Y43H,T64I	FALSE	ACGCTAGTGTTTGCCGAGACCTTACCCCAGAACCTCACTTGTATCGAACTGACCCGTCGATGCTTTAATGGGGAAACGTTTTCACCCGAGGATGATAGCTGGGCCAAGCCTTTAATAAAAGTAAATCATCCCGATGGCAACCTCTCGCAACTTCTTCGCTACACTCCCCTCACTAAACACGCTGCGTCCATAATACCCTTGGACGACACCTTCATGGACTTTGTGGCTCTGCTACACAATAACCCCGCTCAGCTGCGAACTCTGTTAACCCTTCTGAAATCCGATGGTGCACCGACTTGGATGAAGATTATGCAAGGCTACAGTGAGTGTGGAGACACCGGGTCTATCTACACG
UCD52	H246	3	NS	T10C,A97G,T127C	F4L,S33G,Y43H	FALSE	ACGCTAGTGCTTGCCGAGACCTTACCCCAGAACCTCACTTGTATCGAACTGACCCGTCGATGCTTTAATGGGGAAACGTTTTCACCCGAGGATGATGGCTGGGCCAAGCCTTTAATAAAAGTAAATCATCCCGATGGCAACCTCTCGCAACTTCTTCGCTACACTCCCCTCACTAAACATGCTGCGTCCACAATACCCTTGGACGACACCTTCATGGACTTTGTGGCTCTGCTACACAATAACCCCGCTCAGCTGCGAACTCTGTTAACCCTTCTGAAATCCGATGGTGCACCGACTTGGATGAAGATTATGCAAGGCTACAGTGAGTGTGGAGACACCGGGTCTATCTACACG
UCD52	H257	3	NS	A43C,A68C,T127C	I15L,N23T,Y43H	TRUE	ACGCTAGTGTTTGCCGAGACCTTACCCCAGAACCTCACTTGTCTCGAACTGACCCGTCGATGCTTTACTGGGGAAACGTTTTCACCCGAGGATGATAGCTGGGCCAAGCCTTTAATAAAAGTAAATCATCCCGATGGCAACCTCTCGCAACTTCTTCGCTACACTCCCCTCACTAAACATGCTGCGTCCACAATACCCTTGGACGACACCTTCATGGACTTTGTGGCTCTGCTACACAATAACCCCGCTCAGCTGCGAACTCTGTTAACCCTTCTGAAATCCGATGGTGCACCGACTTGGATGAAGATTATGCAAGGCTACAGTGAGTGTGGAGACACCGGGTCTATCTACACG
UCD52	H261	3	NS	A6C,A68C,T127C	N23T,Y43H	FALSE	ACGCTCGTGTTTGCCGAGACCTTACCCCAGAACCTCACTTGTATCGAACTGACCCGTCGATGCTTTACTGGGGAAACGTTTTCACCCGAGGATGATAGCTGGGCCAAGCCTTTAATAAAAGTAAATCATCCCGATGGCAACCTCTCGCAACTTCTTCGCTACACTCCCCTCACTAAACATGCTGCGTCCACAATACCCTTGGACGACACCTTCATGGACTTTGTGGCTCTGCTACACAATAACCCCGCTCAGCTGCGAACTCTGTTAACCCTTCTGAAATCCGATGGTGCACCGACTTGGATGAAGATTATGCAAGGCTACAGTGAGTGTGGAGACACCGGGTCTATCTACACG
UCD52	H264	3	NS	A6C,A43C,T127C	I15L,Y43H	FALSE	ACGCTCGTGTTTGCCGAGACCTTACCCCAGAACCTCACTTGTCTCGAACTGACCCGTCGATGCTTTAATGGGGAAACGTTTTCACCCGAGGATGATAGCTGGGCCAAGCCTTTAATAAAAGTAAATCATCCCGATGGCAACCTCTCGCAACTTCTTCGCTACACTCCCCTCACTAAACATGCTGCGTCCACAATACCCTTGGACGACACCTTCATGGACTTTGTGGCTCTGCTACACAATAACCCCGCTCAGCTGCGAACTCTGTTAACCCTTCTGAAATCCGATGGTGCACCGACTTGGATGAAGATTATGCAAGGCTACAGTGAGTGTGGAGACACCGGGTCTATCTACACG
UCD52	H277	3	NS	T10C,T50C,T127C	F4L,L17P,Y43H	FALSE	ACGCTAGTGCTTGCCGAGACCTTACCCCAGAACCTCACTTGTATCGAACCGACCCGTCGATGCTTTAATGGGGAAACGTTTTCACCCGAGGATGATAGCTGGGCCAAGCCTTTAATAAAAGTAAATCATCCCGATGGCAACCTCTCGCAACTTCTTCGCTACACTCCCCTCACTAAACATGCTGCGTCCACAATACCCTTGGACGACACCTTCATGGACTTTGTGGCTCTGCTACACAATAACCCCGCTCAGCTGCGAACTCTGTTAACCCTTCTGAAATCCGATGGTGCACCGACTTGGATGAAGATTATGCAAGGCTACAGTGAGTGTGGAGACACCGGGTCTATCTACACG
UCD52	H312	3	NS	T80C,T127C,T187C	F27S,Y43H,S63P	FALSE	ACGCTAGTGTTTGCCGAGACCTTACCCCAGAACCTCACTTGTATCGAACTGACCCGTCGATGCTTTAATGGGGAAACGTCTTCACCCGAGGATGATAGCTGGGCCAAGCCTTTAATAAAAGTAAATCATCCCGATGGCAACCTCTCGCAACTTCTTCGCTACACTCCCCTCACTAAACATGCTGCGCCCACAATACCCTTGGACGACACCTTCATGGACTTTGTGGCTCTGCTACACAATAACCCCGCTCAGCTGCGAACTCTGTTAACCCTTCTGAAATCCGATGGTGCACCGACTTGGATGAAGATTATGCAAGGCTACAGTGAGTGTGGAGACACCGGGTCTATCTACACG
UCD52	H351	3	NS	T135C,G255A,T275C	L92P	FALSE	ACGCTAGTGTTTGCCGAGACCTTACCCCAGAACCTCACTTGTATCGAACTGACCCGTCGATGCTTTAATGGGGAAACGTTTTCACCCGAGGATGATAGCTGGGCCAAGCCTTTAATAAAAGTAAATTATCCCGACGGCAACCTCTCGCAACTTCTTCGCTACACTCCCCTCACTAAACATGCTGCGTCCACAATACCCTTGGACGACACCTTCATGGACTTTGTGGCTCTGCTACACAATAACCCCGCTCAGCTACGAACTCTGTTAACCCTTCCGAAATCCGATGGTGCACCGACTTGGATGAAGATTATGCAAGGCTACAGTGAGTGTGGAGACACCGGGTCTATCTACACG
UCD52	H361	3	NS	T80C,T127C,G289A	F27S,Y43H,A97T	FALSE	ACGCTAGTGTTTGCCGAGACCTTACCCCAGAACCTCACTTGTATCGAACTGACCCGTCGATGCTTTAATGGGGAAACGTCTTCACCCGAGGATGATAGCTGGGCCAAGCCTTTAATAAAAGTAAATCATCCCGATGGCAACCTCTCGCAACTTCTTCGCTACACTCCCCTCACTAAACATGCTGCGTCCACAATACCCTTGGACGACACCTTCATGGACTTTGTGGCTCTGCTACACAATAACCCCGCTCAGCTGCGAACTCTGTTAACCCTTCTGAAATCCGATGGTACACCGACTTGGATGAAGATTATGCAAGGCTACAGTGAGTGTGGAGACACCGGGTCTATCTACACG
UCD52	H366	4	NS	T50C,T127C,A218G,T311C	L17P,Y43H,D73G,M104T	FALSE	ACGCTAGTGTTTGCCGAGACCTTACCCCAGAACCTCACTTGTATCGAACCGACCCGTCGATGCTTTAATGGGGAAACGTTTTCACCCGAGGATGATAGCTGGGCCAAGCCTTTAATAAAAGTAAATCATCCCGATGGCAACCTCTCGCAACTTCTTCGCTACACTCCCCTCACTAAACATGCTGCGTCCACAATACCCTTGGACGACACCTTCATGGGCTTTGTGGCTCTGCTACACAATAACCCCGCTCAGCTGCGAACTCTGTTAACCCTTCTGAAATCCGATGGTGCACCGACTTGGATGAAGATTACGCAAGGCTACAGTGAGTGTGGAGACACCGGGTCTATCTACACG
UCD59	H57	0	NA	NA	NA	TRUE	ACGCTCGTTTTTGCCGAGACCTTACCCCAGAACCTCACTTGTCTTGAACTGACCCGTCGATGCTTTACCGGGGAAACGTTTTCACCAGAAGATGACAGTTGGGTTAAACCTCTAATAGAAGTCAGTCATCCCGATGGCAACCTCTCGCAACTTCTTCGCTACACTCCCATCACTAAACATGCTGCGTCCACAATACCCTTGGATGATACCTTCATGGACTTTGTTGCTCTACTACACAATAACCGCGCTCAGCTACGAACTCTGTTAACCCTTCTTAAATCCGATGGTGCACCGACTTGGATGAAGATTATGCAAGGCTACAGTGAGTGTGGAGACACCGGGTCTATCTACACG
UCD59	H16	1	NS	A320G	Y107C	FALSE	ACGCTCGTTTTTGCCGAGACCTTACCCCAGAACCTCACTTGTCTTGAACTGACCCGTCGATGCTTTACCGGGGAAACGTTTTCACCAGAAGATGACAGTTGGGTTAAACCTCTAATAGAAGTCAGTCATCCCGATGGCAACCTCTCGCAACTTCTTCGCTACACTCCCATCACTAAACATGCTGCGTCCACAATACCCTTGGATGATACCTTCATGGACTTTGTTGCTCTACTACACAATAACCGCGCTCAGCTACGAACTCTGTTAACCCTTCTTAAATCCGATGGTGCACCGACTTGGATGAAGATTATGCAAGGCTGCAGTGAGTGTGGAGACACCGGGTCTATCTACACG
UCD59	H47	1	S	C253T	NA	FALSE	ACGCTCGTTTTTGCCGAGACCTTACCCCAGAACCTCACTTGTCTTGAACTGACCCGTCGATGCTTTACCGGGGAAACGTTTTCACCAGAAGATGACAGTTGGGTTAAACCTCTAATAGAAGTCAGTCATCCCGATGGCAACCTCTCGCAACTTCTTCGCTACACTCCCATCACTAAACATGCTGCGTCCACAATACCCTTGGATGATACCTTCATGGACTTTGTTGCTCTACTACACAATAACCGCGCTCAGTTACGAACTCTGTTAACCCTTCTTAAATCCGATGGTGCACCGACTTGGATGAAGATTATGCAAGGCTACAGTGAGTGTGGAGACACCGGGTCTATCTACACG
UCD59	H49	1	NS	A242G	N81S	FALSE	ACGCTCGTTTTTGCCGAGACCTTACCCCAGAACCTCACTTGTCTTGAACTGACCCGTCGATGCTTTACCGGGGAAACGTTTTCACCAGAAGATGACAGTTGGGTTAAACCTCTAATAGAAGTCAGTCATCCCGATGGCAACCTCTCGCAACTTCTTCGCTACACTCCCATCACTAAACATGCTGCGTCCACAATACCCTTGGATGATACCTTCATGGACTTTGTTGCTCTACTACACAATAGCCGCGCTCAGCTACGAACTCTGTTAACCCTTCTTAAATCCGATGGTGCACCGACTTGGATGAAGATTATGCAAGGCTACAGTGAGTGTGGAGACACCGGGTCTATCTACACG
UCD59	H51	1	NS	A169C	I57L	FALSE	ACGCTCGTTTTTGCCGAGACCTTACCCCAGAACCTCACTTGTCTTGAACTGACCCGTCGATGCTTTACCGGGGAAACGTTTTCACCAGAAGATGACAGTTGGGTTAAACCTCTAATAGAAGTCAGTCATCCCGATGGCAACCTCTCGCAACTTCTTCGCTACACTCCCCTCACTAAACATGCTGCGTCCACAATACCCTTGGATGATACCTTCATGGACTTTGTTGCTCTACTACACAATAACCGCGCTCAGCTACGAACTCTGTTAACCCTTCTTAAATCCGATGGTGCACCGACTTGGATGAAGATTATGCAAGGCTACAGTGAGTGTGGAGACACCGGGTCTATCTACACG
UCD59	H52	1	NS	A140G	N47S	FALSE	ACGCTCGTTTTTGCCGAGACCTTACCCCAGAACCTCACTTGTCTTGAACTGACCCGTCGATGCTTTACCGGGGAAACGTTTTCACCAGAAGATGACAGTTGGGTTAAACCTCTAATAGAAGTCAGTCATCCCGATGGCAGCCTCTCGCAACTTCTTCGCTACACTCCCATCACTAAACATGCTGCGTCCACAATACCCTTGGATGATACCTTCATGGACTTTGTTGCTCTACTACACAATAACCGCGCTCAGCTACGAACTCTGTTAACCCTTCTTAAATCCGATGGTGCACCGACTTGGATGAAGATTATGCAAGGCTACAGTGAGTGTGGAGACACCGGGTCTATCTACACG
UCD59	H53	1	S	A108G	NA	FALSE	ACGCTCGTTTTTGCCGAGACCTTACCCCAGAACCTCACTTGTCTTGAACTGACCCGTCGATGCTTTACCGGGGAAACGTTTTCACCAGAAGATGACAGTTGGGTTAAGCCTCTAATAGAAGTCAGTCATCCCGATGGCAACCTCTCGCAACTTCTTCGCTACACTCCCATCACTAAACATGCTGCGTCCACAATACCCTTGGATGATACCTTCATGGACTTTGTTGCTCTACTACACAATAACCGCGCTCAGCTACGAACTCTGTTAACCCTTCTTAAATCCGATGGTGCACCGACTTGGATGAAGATTATGCAAGGCTACAGTGAGTGTGGAGACACCGGGTCTATCTACACG
UCD59	H54	1	S	A90G	NA	FALSE	ACGCTCGTTTTTGCCGAGACCTTACCCCAGAACCTCACTTGTCTTGAACTGACCCGTCGATGCTTTACCGGGGAAACGTTTTCACCAGAGGATGACAGTTGGGTTAAACCTCTAATAGAAGTCAGTCATCCCGATGGCAACCTCTCGCAACTTCTTCGCTACACTCCCATCACTAAACATGCTGCGTCCACAATACCCTTGGATGATACCTTCATGGACTTTGTTGCTCTACTACACAATAACCGCGCTCAGCTACGAACTCTGTTAACCCTTCTTAAATCCGATGGTGCACCGACTTGGATGAAGATTATGCAAGGCTACAGTGAGTGTGGAGACACCGGGTCTATCTACACG
UCD59	H55	1	NS	C68T	T23I	FALSE	ACGCTCGTTTTTGCCGAGACCTTACCCCAGAACCTCACTTGTCTTGAACTGACCCGTCGATGCTTTATCGGGGAAACGTTTTCACCAGAAGATGACAGTTGGGTTAAACCTCTAATAGAAGTCAGTCATCCCGATGGCAACCTCTCGCAACTTCTTCGCTACACTCCCATCACTAAACATGCTGCGTCCACAATACCCTTGGATGATACCTTCATGGACTTTGTTGCTCTACTACACAATAACCGCGCTCAGCTACGAACTCTGTTAACCCTTCTTAAATCCGATGGTGCACCGACTTGGATGAAGATTATGCAAGGCTACAGTGAGTGTGGAGACACCGGGTCTATCTACACG
UCD59	H58	1	NS	T5C	L2P	TRUE	ACGCCCGTTTTTGCCGAGACCTTACCCCAGAACCTCACTTGTCTTGAACTGACCCGTCGATGCTTTACCGGGGAAACGTTTTCACCAGAAGATGACAGTTGGGTTAAACCTCTAATAGAAGTCAGTCATCCCGATGGCAACCTCTCGCAACTTCTTCGCTACACTCCCATCACTAAACATGCTGCGTCCACAATACCCTTGGATGATACCTTCATGGACTTTGTTGCTCTACTACACAATAACCGCGCTCAGCTACGAACTCTGTTAACCCTTCTTAAATCCGATGGTGCACCGACTTGGATGAAGATTATGCAAGGCTACAGTGAGTGTGGAGACACCGGGTCTATCTACACG
UCD59	H59	1	S	T9G	NA	FALSE	ACGCTCGTGTTTGCCGAGACCTTACCCCAGAACCTCACTTGTCTTGAACTGACCCGTCGATGCTTTACCGGGGAAACGTTTTCACCAGAAGATGACAGTTGGGTTAAACCTCTAATAGAAGTCAGTCATCCCGATGGCAACCTCTCGCAACTTCTTCGCTACACTCCCATCACTAAACATGCTGCGTCCACAATACCCTTGGATGATACCTTCATGGACTTTGTTGCTCTACTACACAATAACCGCGCTCAGCTACGAACTCTGTTAACCCTTCTTAAATCCGATGGTGCACCGACTTGGATGAAGATTATGCAAGGCTACAGTGAGTGTGGAGACACCGGGTCTATCTACACG
UCD59	H62	1	NS	T35A	L12H	FALSE	ACGCTCGTTTTTGCCGAGACCTTACCCCAGAACCACACTTGTCTTGAACTGACCCGTCGATGCTTTACCGGGGAAACGTTTTCACCAGAAGATGACAGTTGGGTTAAACCTCTAATAGAAGTCAGTCATCCCGATGGCAACCTCTCGCAACTTCTTCGCTACACTCCCATCACTAAACATGCTGCGTCCACAATACCCTTGGATGATACCTTCATGGACTTTGTTGCTCTACTACACAATAACCGCGCTCAGCTACGAACTCTGTTAACCCTTCTTAAATCCGATGGTGCACCGACTTGGATGAAGATTATGCAAGGCTACAGTGAGTGTGGAGACACCGGGTCTATCTACACG
UCD59	H66	1	S	G78A	NA	FALSE	ACGCTCGTTTTTGCCGAGACCTTACCCCAGAACCTCACTTGTCTTGAACTGACCCGTCGATGCTTTACCGGGGAAACATTTTCACCAGAAGATGACAGTTGGGTTAAACCTCTAATAGAAGTCAGTCATCCCGATGGCAACCTCTCGCAACTTCTTCGCTACACTCCCATCACTAAACATGCTGCGTCCACAATACCCTTGGATGATACCTTCATGGACTTTGTTGCTCTACTACACAATAACCGCGCTCAGCTACGAACTCTGTTAACCCTTCTTAAATCCGATGGTGCACCGACTTGGATGAAGATTATGCAAGGCTACAGTGAGTGTGGAGACACCGGGTCTATCTACACG
UCD59	H67	1	S	T99C	NA	FALSE	ACGCTCGTTTTTGCCGAGACCTTACCCCAGAACCTCACTTGTCTTGAACTGACCCGTCGATGCTTTACCGGGGAAACGTTTTCACCAGAAGATGACAGCTGGGTTAAACCTCTAATAGAAGTCAGTCATCCCGATGGCAACCTCTCGCAACTTCTTCGCTACACTCCCATCACTAAACATGCTGCGTCCACAATACCCTTGGATGATACCTTCATGGACTTTGTTGCTCTACTACACAATAACCGCGCTCAGCTACGAACTCTGTTAACCCTTCTTAAATCCGATGGTGCACCGACTTGGATGAAGATTATGCAAGGCTACAGTGAGTGTGGAGACACCGGGTCTATCTACACG
UCD59	H68	1	S	T105C	NA	FALSE	ACGCTCGTTTTTGCCGAGACCTTACCCCAGAACCTCACTTGTCTTGAACTGACCCGTCGATGCTTTACCGGGGAAACGTTTTCACCAGAAGATGACAGTTGGGTCAAACCTCTAATAGAAGTCAGTCATCCCGATGGCAACCTCTCGCAACTTCTTCGCTACACTCCCATCACTAAACATGCTGCGTCCACAATACCCTTGGATGATACCTTCATGGACTTTGTTGCTCTACTACACAATAACCGCGCTCAGCTACGAACTCTGTTAACCCTTCTTAAATCCGATGGTGCACCGACTTGGATGAAGATTATGCAAGGCTACAGTGAGTGTGGAGACACCGGGTCTATCTACACG
UCD59	H69	1	NS	G118A	E40K	FALSE	ACGCTCGTTTTTGCCGAGACCTTACCCCAGAACCTCACTTGTCTTGAACTGACCCGTCGATGCTTTACCGGGGAAACGTTTTCACCAGAAGATGACAGTTGGGTTAAACCTCTAATAAAAGTCAGTCATCCCGATGGCAACCTCTCGCAACTTCTTCGCTACACTCCCATCACTAAACATGCTGCGTCCACAATACCCTTGGATGATACCTTCATGGACTTTGTTGCTCTACTACACAATAACCGCGCTCAGCTACGAACTCTGTTAACCCTTCTTAAATCCGATGGTGCACCGACTTGGATGAAGATTATGCAAGGCTACAGTGAGTGTGGAGACACCGGGTCTATCTACACG
UCD59	H70	1	S	C123A	NA	FALSE	ACGCTCGTTTTTGCCGAGACCTTACCCCAGAACCTCACTTGTCTTGAACTGACCCGTCGATGCTTTACCGGGGAAACGTTTTCACCAGAAGATGACAGTTGGGTTAAACCTCTAATAGAAGTAAGTCATCCCGATGGCAACCTCTCGCAACTTCTTCGCTACACTCCCATCACTAAACATGCTGCGTCCACAATACCCTTGGATGATACCTTCATGGACTTTGTTGCTCTACTACACAATAACCGCGCTCAGCTACGAACTCTGTTAACCCTTCTTAAATCCGATGGTGCACCGACTTGGATGAAGATTATGCAAGGCTACAGTGAGTGTGGAGACACCGGGTCTATCTACACG
UCD59	H71	1	NS	G125A	S42N	FALSE	ACGCTCGTTTTTGCCGAGACCTTACCCCAGAACCTCACTTGTCTTGAACTGACCCGTCGATGCTTTACCGGGGAAACGTTTTCACCAGAAGATGACAGTTGGGTTAAACCTCTAATAGAAGTCAATCATCCCGATGGCAACCTCTCGCAACTTCTTCGCTACACTCCCATCACTAAACATGCTGCGTCCACAATACCCTTGGATGATACCTTCATGGACTTTGTTGCTCTACTACACAATAACCGCGCTCAGCTACGAACTCTGTTAACCCTTCTTAAATCCGATGGTGCACCGACTTGGATGAAGATTATGCAAGGCTACAGTGAGTGTGGAGACACCGGGTCTATCTACACG
UCD59	H73	1	S	T180C	NA	FALSE	ACGCTCGTTTTTGCCGAGACCTTACCCCAGAACCTCACTTGTCTTGAACTGACCCGTCGATGCTTTACCGGGGAAACGTTTTCACCAGAAGATGACAGTTGGGTTAAACCTCTAATAGAAGTCAGTCATCCCGATGGCAACCTCTCGCAACTTCTTCGCTACACTCCCATCACTAAACACGCTGCGTCCACAATACCCTTGGATGATACCTTCATGGACTTTGTTGCTCTACTACACAATAACCGCGCTCAGCTACGAACTCTGTTAACCCTTCTTAAATCCGATGGTGCACCGACTTGGATGAAGATTATGCAAGGCTACAGTGAGTGTGGAGACACCGGGTCTATCTACACG
UCD59	H87	1	NS	G245A	R82H	FALSE	ACGCTCGTTTTTGCCGAGACCTTACCCCAGAACCTCACTTGTCTTGAACTGACCCGTCGATGCTTTACCGGGGAAACGTTTTCACCAGAAGATGACAGTTGGGTTAAACCTCTAATAGAAGTCAGTCATCCCGATGGCAACCTCTCGCAACTTCTTCGCTACACTCCCATCACTAAACATGCTGCGTCCACAATACCCTTGGATGATACCTTCATGGACTTTGTTGCTCTACTACACAATAACCACGCTCAGCTACGAACTCTGTTAACCCTTCTTAAATCCGATGGTGCACCGACTTGGATGAAGATTATGCAAGGCTACAGTGAGTGTGGAGACACCGGGTCTATCTACACG
UCD59	H379	1	NS	T349C	Y117H	FALSE	ACGCTCGTTTTTGCCGAGACCTTACCCCAGAACCTCACTTGTCTTGAACTGACCCGTCGATGCTTTACCGGGGAAACGTTTTCACCAGAAGATGACAGTTGGGTTAAACCTCTAATAGAAGTCAGTCATCCCGATGGCAACCTCTCGCAACTTCTTCGCTACACTCCCATCACTAAACATGCTGCGTCCACAATACCCTTGGATGATACCTTCATGGACTTTGTTGCTCTACTACACAATAACCGCGCTCAGCTACGAACTCTGTTAACCCTTCTTAAATCCGATGGTGCACCGACTTGGATGAAGATTATGCAAGGCTACAGTGAGTGTGGAGACACCGGGTCTATCCACACG
UCD59	H48	2	S	T228C,C246T	NA	FALSE	ACGCTCGTTTTTGCCGAGACCTTACCCCAGAACCTCACTTGTCTTGAACTGACCCGTCGATGCTTTACCGGGGAAACGTTTTCACCAGAAGATGACAGTTGGGTTAAACCTCTAATAGAAGTCAGTCATCCCGATGGCAACCTCTCGCAACTTCTTCGCTACACTCCCATCACTAAACATGCTGCGTCCACAATACCCTTGGATGATACCTTCATGGACTTTGTTGCCCTACTACACAATAACCGTGCTCAGCTACGAACTCTGTTAACCCTTCTTAAATCCGATGGTGCACCGACTTGGATGAAGATTATGCAAGGCTACAGTGAGTGTGGAGACACCGGGTCTATCTACACG
UCD59	H64	2	NS	C43A,T45C	L15I	FALSE	ACGCTCGTTTTTGCCGAGACCTTACCCCAGAACCTCACTTGTATCGAACTGACCCGTCGATGCTTTACCGGGGAAACGTTTTCACCAGAAGATGACAGTTGGGTTAAACCTCTAATAGAAGTCAGTCATCCCGATGGCAACCTCTCGCAACTTCTTCGCTACACTCCCATCACTAAACATGCTGCGTCCACAATACCCTTGGATGATACCTTCATGGACTTTGTTGCTCTACTACACAATAACCGCGCTCAGCTACGAACTCTGTTAACCCTTCTTAAATCCGATGGTGCACCGACTTGGATGAAGATTATGCAAGGCTACAGTGAGTGTGGAGACACCGGGTCTATCTACACG
