# Supplementary material for: Intrahost cytomegalovirus population genetics following antibody pretreatment in a monkey model of congenital transmission
Source: PLoS Pathog. 2020 Feb 14;16(2):e1007968. doi: 10.1371/journal.ppat.1007968 (PMC7046290; doi:10.1371/journal.ppat.1007968)
Supplement: S3 Appendix — Samples are defined by the monkey ID, tissue of origin, and collection week post-RhCMV infection. The relative frequency of each haplotype in a sample is provided. (CSV) [file ppat.1007968.s030.csv]

pretreatment_group	monkey	tissue_group	tissue	week	strain	haplotype	rel_freq
Control	C1	Plasma	Plasma	W1	UCD52	H137	0.392961786386207
Control	C1	Plasma	Plasma	W1	UCD52	H168	0.00474971470869445
Control	C1	Plasma	Plasma	W1	UCD59	H265	0.596798568917127
Control	C1	Plasma	Plasma	W1	UCD59	H251	0.0054899299879715
Control	C1	Amn. fluid	AF	W3	UCD52	H137	0.968350872996891
Control	C1	Amn. fluid	AF	W3	UCD52	H32	0.0272691939727338
Control	C1	Amn. fluid	AF	W3	UCD52	H116	0.00437993303037551
Control	C2	Plasma	Plasma	W1	UCD52	H137	0.472966468795123
Control	C2	Plasma	Plasma	W1	UCD52	H220	0.0173271297930371
Control	C2	Plasma	Plasma	W1	UCD52	H144	0.012193165409915
Control	C2	Plasma	Plasma	W1	UCD52	H170	0.00705920102679288
Control	C2	Plasma	Plasma	W1	UCD52	H108	0.00673832825284775
Control	C2	Plasma	Plasma	W1	UCD59	H265	0.432696935665009
Control	C2	Plasma	Plasma	W1	UCD59	H288	0.0118722926359698
Control	C2	Plasma	Plasma	W1	UCD59	H229	0.0118722926359698
Control	C2	Plasma	Plasma	W1	UCD59	H301	0.0115514198620247
Control	C2	Plasma	Plasma	W1	UCD59	H287	0.0083426921225734
Control	C2	Plasma	Plasma	W1	180.92	H359	0.00738007380073801
Control	C2	Plasma	Plasma	W3	UCD52	H137	0.849080437487884
Control	C2	Plasma	Plasma	W3	UCD52	H213	0.00626590708697854
Control	C2	Plasma	Plasma	W3	UCD59	H265	0.144653655425137
Control	C2	Amn. fluid	AF	W3	UCD52	H137	0.946871497219972
Control	C2	Amn. fluid	AF	W3	UCD52	H57	0.0129679159221814
Control	C2	Amn. fluid	AF	W3	UCD52	H101	0.00784900174237296
Control	C2	Amn. fluid	AF	W3	UCD52	H122	0.0067641803633458
Control	C2	Amn. fluid	AF	W3	UCD52	H298	0.00675585692565505
Control	C2	Amn. fluid	AF	W3	UCD52	H190	0.00658383921337965
Control	C2	Amn. fluid	AF	W3	UCD52	H99	0.00640627254264375
Control	C2	Amn. fluid	AF	W3	UCD52	H133	0.00580143607044958
Control	C3	Plasma	Plasma	W1	UCD52	H137	0.760821018062397
Control	C3	Plasma	Plasma	W1	UCD59	H265	0.239178981937603
Control	C3	Plasma	Plasma	W2	UCD52	H137	0.900117108911287
Control	C3	Plasma	Plasma	W2	UCD52	H226	0.0137728087121023
Control	C3	Plasma	Plasma	W2	UCD52	H155	0.0122313751789164
Control	C3	Plasma	Plasma	W2	UCD52	H213	0.00769715835727226
Control	C3	Plasma	Plasma	W2	UCD52	H118	0.00663617163962485
Control	C3	Plasma	Plasma	W2	UCD59	H265	0.0595453772007967
Control	C3	Plasma	Plasma	W3	UCD52	H137	0.96403671590938
Control	C3	Plasma	Plasma	W3	UCD52	H213	0.00743471738411859
Control	C3	Plasma	Plasma	W3	UCD52	H136	0.00548195987693559
Control	C3	Plasma	Plasma	W3	UCD59	H265	0.023046606829566
Control	C3	Plasma	Plasma	W5	UCD52	H137	0.872784076293018
Control	C3	Plasma	Plasma	W5	UCD52	H105	0.0223130235731409
Control	C3	Plasma	Plasma	W5	UCD52	H96	0.0166275831472361
Control	C3	Plasma	Plasma	W5	UCD52	H187	0.0141148048868691
Control	C3	Plasma	Plasma	W5	UCD52	H173	0.0117064150408792
Control	C3	Plasma	Plasma	W5	UCD52	H29	0.00988707410458974
Control	C3	Plasma	Plasma	W5	UCD52	H59	0.0069940237632769
Control	C3	Plasma	Plasma	W5	UCD52	H98	0.00628567380857402
Control	C3	Plasma	Plasma	W5	UCD52	H180	0.00528652755667732
Control	C3	Plasma	Plasma	W5	UCD52	H11	0.00527161492605199
Control	C3	Plasma	Plasma	W5	UCD52	H12	0.00482423600729228
Control	C3	Plasma	Plasma	W5	UCD52	H168	0.00475712916947832
Control	C3	Plasma	Plasma	W5	UCD59	H305	0.0113112303293082
Control	C3	Plasma	Plasma	W5	UCD59	H265	0.0078365873936077
Control	C3	Plasma	Plasma	W7	UCD52	H137	0.638250808235494
Control	C3	Plasma	Plasma	W7	UCD52	H282	0.048131625866495
Control	C3	Plasma	Plasma	W7	UCD52	H196	0.0257303711594943
Control	C3	Plasma	Plasma	W7	UCD52	H195	0.0211879767109809
Control	C3	Plasma	Plasma	W7	UCD52	H219	0.017903248477854
Control	C3	Plasma	Plasma	W7	UCD52	H312	0.0125618660807422
Control	C3	Plasma	Plasma	W7	UCD52	H290	0.0118072663515103
Control	C3	Plasma	Plasma	W7	UCD52	H304	0.0114373645234555
Control	C3	Plasma	Plasma	W7	UCD52	H221	0.0108603176716899
Control	C3	Plasma	Plasma	W7	UCD52	H226	0.0102240865274356
Control	C3	Plasma	Plasma	W7	UCD52	H188	0.0100613297230915
Control	C3	Plasma	Plasma	W7	UCD52	H17	0.0100465336499693
Control	C3	Plasma	Plasma	W7	UCD52	H385	0.0098245925531364
Control	C3	Plasma	Plasma	W7	UCD52	H199	0.00979500040689201
Control	C3	Plasma	Plasma	W7	UCD52	H52	0.00969142789503666
Control	C3	Plasma	Plasma	W7	UCD52	H333	0.00966183574879227
Control	C3	Plasma	Plasma	W7	UCD52	H122	0.00890723601956041
Control	C3	Plasma	Plasma	W7	UCD52	H225	0.00883325565394944
Control	C3	Plasma	Plasma	W7	UCD52	H24	0.00828580094842829
Control	C3	Plasma	Plasma	W7	UCD52	H289	0.00810824807096197
Control	C3	Plasma	Plasma	W7	UCD52	H298	0.00788630697412907
Control	C3	Plasma	Plasma	W7	UCD52	H284	0.00761997765792959
Control	C3	Plasma	Plasma	W7	UCD52	H15	0.0071317072448972
Control	C3	Plasma	Plasma	W7	UCD52	H153	0.00696895044055308
Control	C3	Plasma	Plasma	W7	UCD52	H377	0.00636231144254315
Control	C3	Plasma	Plasma	W7	UCD52	H26	0.00611077819946586
Control	C3	Plasma	Plasma	W7	UCD52	H109	0.00596281746824393
Control	C3	Plasma	Plasma	W7	UCD52	H16	0.00517862559276768
Control	C3	Plasma	Plasma	W7	UCD52	H306	0.00504546093466794
Control	C3	Plasma	Plasma	W7	UCD59	H265	0.0194272440094399
Control	C3	Plasma	Plasma	W7	UCD59	H297	0.00827100487530609
Control	C3	Plasma	Plasma	W7	UCD59	H257	0.00696895044055308
Control	C3	Plasma	Plasma	W7	UCD59	H294	0.00575567244453322
Control	C3	Plasma	Plasma	W9	UCD52	H137	0.598595669982446
Control	C3	Plasma	Plasma	W9	UCD52	H228	0.0860152135751902
Control	C3	Plasma	Plasma	W9	UCD52	H197	0.0605617320070216
Control	C3	Plasma	Plasma	W9	UCD52	H313	0.0386190754827384
Control	C3	Plasma	Plasma	W9	UCD52	H316	0.0310122878876536
Control	C3	Plasma	Plasma	W9	UCD52	H14	0.0292568753657109
Control	C3	Plasma	Plasma	W9	UCD52	H227	0.00760678759508484
Control	C3	Plasma	Plasma	W9	UCD52	H35	0.00672908133411352
Control	C3	Plasma	Plasma	W9	UCD52	H153	0.00643651258045641
Control	C3	Plasma	Plasma	W9	UCD52	H98	0.00526623756582797
Control	C3	Plasma	Plasma	W9	UCD59	H285	0.042715038033938
Control	C3	Plasma	Plasma	W9	UCD59	H311	0.0295494441193681
Control	C3	Plasma	Plasma	W9	UCD59	H265	0.0295494441193681
Control	C3	Plasma	Plasma	W9	UCD59	H237	0.0280866003510825
Control	C3	Amn. fluid	AF	W1	UCD52	H137	0.939435607845561
Control	C3	Amn. fluid	AF	W1	UCD52	H176	0.0112785730287604
Control	C3	Amn. fluid	AF	W1	UCD52	H35	0.0108961830527853
Control	C3	Amn. fluid	AF	W1	UCD52	H182	0.0075473738692458
Control	C3	Amn. fluid	AF	W1	UCD52	H117	0.00715339631824116
Control	C3	Amn. fluid	AF	W1	UCD52	H96	0.00712249611816237
Control	C3	Amn. fluid	AF	W1	UCD52	H190	0.00581696266483325
Control	C3	Amn. fluid	AF	W1	UCD52	H133	0.00555817348917334
Control	C3	Amn. fluid	AF	W1	UCD52	H115	0.00519123361323765
Control	C4	Plasma	Plasma	W1	UCD52	H137	0.720409157330736
Control	C4	Plasma	Plasma	W1	UCD59	H265	0.279590842669264
Control	C4	Plasma	Plasma	W2	UCD52	H137	0.924817650876054
Control	C4	Plasma	Plasma	W2	UCD52	H156	0.0158234912394549
Control	C4	Plasma	Plasma	W2	UCD52	H71	0.00629201817001947
Control	C4	Plasma	Plasma	W2	UCD52	H312	0.00621933809214796
Control	C4	Plasma	Plasma	W2	UCD59	H265	0.0468475016223232
Control	C4	Plasma	Plasma	W3	UCD52	H137	0.953408525025554
Control	C4	Plasma	Plasma	W3	UCD52	H213	0.00733861597197348
Control	C4	Plasma	Plasma	W3	UCD52	H333	0.00718135991543119
Control	C4	Plasma	Plasma	W3	UCD59	H265	0.0257812568253497
Control	C4	Plasma	Plasma	W3	180.92	H359	0.00629024226169155
Control	C4	Plasma	Plasma	W4	UCD52	H137	0.937883725983177
Control	C4	Plasma	Plasma	W4	UCD52	H333	0.0226091814880343
Control	C4	Plasma	Plasma	W4	UCD52	H232	0.0079709470155508
Control	C4	Plasma	Plasma	W4	UCD52	H146	0.00509048018127076
Control	C4	Plasma	Plasma	W4	UCD59	H265	0.0152714405438123
Control	C4	Plasma	Plasma	W4	180.92	H359	0.0111742247881553
Control	C4	Plasma	Plasma	W5	UCD52	H137	0.952412844368823
Control	C4	Plasma	Plasma	W5	UCD52	H187	0.0153133258516454
Control	C4	Plasma	Plasma	W5	UCD52	H173	0.0123447851428158
Control	C4	Plasma	Plasma	W5	UCD52	H61	0.00772906635774536
Control	C4	Plasma	Plasma	W5	UCD52	H98	0.00651630887304058
Control	C4	Plasma	Plasma	W5	UCD52	H180	0.00568366940592984
Control	C4	Saliva	Saliva	W5	UCD52	H137	0.698020187090375
Control	C4	Saliva	Saliva	W5	180.92	H359	0.301979812909625
Control	C4	Saliva	Saliva	W6	UCD52	H137	0.782081008915263
Control	C4	Saliva	Saliva	W6	UCD52	H282	0.0596437934502915
Control	C4	Saliva	Saliva	W6	UCD52	H333	0.0466748534657225
Control	C4	Saliva	Saliva	W6	UCD52	H232	0.0351338905204138
Control	C4	Saliva	Saliva	W6	UCD52	H162	0.0070934304977116
Control	C4	Saliva	Saliva	W6	UCD52	H50	0.00623300868904841
Control	C4	Saliva	Saliva	W6	UCD59	H265	0.0416941018690947
Control	C4	Saliva	Saliva	W6	180.92	H359	0.021445912592455
Control	C4	Urine	Urine	W2	UCD52	H137	0.990669106395728
Control	C4	Urine	Urine	W2	UCD52	H380	0.00933089360427167
Control	C4	Urine	Urine	W4	UCD52	H137	0.840314049422543
Control	C4	Urine	Urine	W4	UCD52	H282	0.0854030941254012
Control	C4	Urine	Urine	W4	UCD52	H50	0.00658768510269039
Control	C4	Urine	Urine	W4	UCD52	H38	0.00592527332765867
Control	C4	Urine	Urine	W4	UCD52	H39	0.00557419508689186
Control	C4	Urine	Urine	W4	UCD59	H265	0.0561957029348154
Control	C4	Urine	Urine	W5	UCD52	H137	0.706546615034962
Control	C4	Urine	Urine	W5	UCD59	H265	0.293453384965038
Control	C4	Urine	Urine	W6	UCD52	H137	0.972748739873873
Control	C4	Urine	Urine	W6	UCD52	H128	0.00783146464402549
Control	C4	Urine	Urine	W6	UCD52	H38	0.00656561933642254
Control	C4	Urine	Urine	W6	UCD52	H50	0.00646140315647932
Control	C4	Urine	Urine	W6	UCD52	H39	0.00639277298919965
Control	C4	Placenta	Placenta-1	W3	UCD52	H137	0.801731032547934
Control	C4	Placenta	Placenta-2	W3	UCD52	H137	0.583216861407726
Control	C4	Placenta	Placenta-2	W3	UCD52	H74	0.0366001379027599
Control	C4	Placenta	Placenta-2	W3	UCD52	H172	0.0217103669331544
Control	C4	Placenta	Placenta-2	W3	UCD52	H107	0.0114142487094911
Control	C4	Placenta	Placenta-2	W3	UCD52	H171	0.0108085946963344
Control	C4	Placenta	Placenta-2	W3	UCD52	H138	0.0066249231285291
Control	C4	Placenta	Placenta-2	W3	UCD52	H210	0.00650379232589777
Control	C4	Placenta	Placenta-1	W3	UCD59	H265	0.0998672623808188
Control	C4	Placenta	Placenta-1	W3	UCD59	H261	0.00665781749205459
Control	C4	Placenta	Placenta-2	W3	UCD59	H265	0.323121074896107
Control	C4	Placenta	Placenta-1	W3	180.92	H359	0.0809657603939418
Control	C4	Placenta	Placenta-1	W3	180.92	H336	0.0107781271852506
Control	C4	Amn. fluid	AF	W2	UCD52	H137	0.94709864182483
Control	C4	Amn. fluid	AF	W2	UCD52	H42	0.0334936734575425
Control	C4	Amn. fluid	AF	W2	UCD52	H19	0.0136252829531604
Control	C4	Amn. fluid	AF	W2	UCD52	H133	0.00578240176446689
Control	C4	Amn. fluid	AF-membrane	W3	UCD52	H137	1
Control	C5	Plasma	Plasma	W1	UCD52	H137	0.893371843735112
Control	C5	Plasma	Plasma	W1	UCD52	H59	0.012446403049071
Control	C5	Plasma	Plasma	W1	UCD52	H187	0.0123868508813721
Control	C5	Plasma	Plasma	W1	UCD52	H98	0.00446641257741782
Control	C5	Plasma	Plasma	W1	UCD52	H115	0.00440686040971891
Control	C5	Plasma	Plasma	W1	UCD52	H180	0.00434730824202001
Control	C5	Plasma	Plasma	W1	UCD52	H90	0.00428775607432111
Control	C5	Plasma	Plasma	W1	UCD59	H265	0.0452894235350167
Control	C5	Plasma	Plasma	W1	180.92	H359	0.0189971414959505
Control	C5	Plasma	Plasma	W2	UCD52	H137	0.931213667545188
Control	C5	Plasma	Plasma	W2	UCD52	H187	0.016635824968691
Control	C5	Plasma	Plasma	W2	UCD52	H98	0.00669171386381054
Control	C5	Plasma	Plasma	W2	UCD52	H180	0.00624310734780089
Control	C5	Plasma	Plasma	W2	UCD52	H102	0.00601880408979607
Control	C5	Plasma	Plasma	W2	UCD52	H48	0.00568234920278884
Control	C5	Plasma	Plasma	W2	UCD52	H191	0.00512159105777678
Control	C5	Plasma	Plasma	W2	UCD52	H90	0.00500943942877437
Control	C5	Plasma	Plasma	W2	UCD52	H133	0.00500943942877437
Control	C5	Plasma	Plasma	W2	UCD52	H333	0.00482252004710368
Control	C5	Plasma	Plasma	W2	UCD59	H265	0.00755154301949569
Control	C5	Plasma	Plasma	W3	UCD52	H137	0.995354825009622
Control	C5	Plasma	Plasma	W3	UCD52	H333	0.00464517499037785
Control	C5	Plasma	Plasma	W4	UCD52	H137	0.94248811370166
Control	C5	Plasma	Plasma	W4	UCD52	H187	0.0153568432025629
Control	C5	Plasma	Plasma	W4	UCD52	H333	0.00778012254964278
Control	C5	Plasma	Plasma	W4	UCD52	H98	0.00612748213877094
Control	C5	Plasma	Plasma	W4	UCD52	H91	0.00569525310823523
Control	C5	Plasma	Plasma	W4	UCD52	H180	0.00518674836642852
Control	C5	Plasma	Plasma	W4	UCD52	H61	0.00511047265515751
Control	C5	Plasma	Plasma	W4	UCD52	H133	0.00488164552134449
Control	C5	Plasma	Plasma	W4	180.92	H359	0.0073733187561974
Control	C5	Plasma	Plasma	W5	UCD52	H137	0.912207279225054
Control	C5	Plasma	Plasma	W5	UCD52	H187	0.0190915075707702
Control	C5	Plasma	Plasma	W5	UCD52	H173	0.0129784632747108
Control	C5	Plasma	Plasma	W5	UCD52	H59	0.010580268973949
Control	C5	Plasma	Plasma	W5	UCD52	H98	0.00710053606696135
Control	C5	Plasma	Plasma	W5	UCD52	H133	0.00507852910749553
Control	C5	Plasma	Plasma	W5	UCD52	H41	0.00484341201918555
Control	C5	Plasma	Plasma	W5	UCD52	H115	0.00479638860152356
Control	C5	Plasma	Plasma	W5	UCD52	H232	0.00470234176619957
Control	C5	Plasma	Plasma	W5	UCD52	H91	0.00465531834853757
Control	C5	Plasma	Plasma	W5	180.92	H359	0.0139659550456127
Control	C5	Plasma	Plasma	W6	UCD52	H137	0.831581941437669
Control	C5	Plasma	Plasma	W6	UCD59	H265	0.168418058562331
Control	C5	Saliva	Saliva	W3	UCD52	H137	0.977047435300379
Control	C5	Saliva	Saliva	W3	UCD52	H175	0.0229525646996208
Control	C5	Saliva	Saliva	W5	UCD52	H137	0.989236245641224
Control	C5	Saliva	Saliva	W5	UCD52	H119	0.00570273149941883
Control	C5	Saliva	Saliva	W5	UCD52	H11	0.00506102285935684
Control	C5	Saliva	Saliva	W6	UCD52	H137	0.963524263871562
Control	C5	Saliva	Saliva	W6	UCD52	H181	0.00986101794793031
Control	C5	Saliva	Saliva	W6	UCD52	H50	0.00797093726687438
Control	C5	Saliva	Saliva	W6	UCD52	H38	0.00672028686597667
Control	C5	Saliva	Saliva	W6	UCD52	H39	0.00660117730398641
Control	C5	Saliva	Saliva	W6	UCD52	H128	0.00532231674366995
Control	C5	Saliva	Saliva	W7	UCD52	H137	0.955953286500515
Control	C5	Saliva	Saliva	W7	UCD52	H333	0.027696988679583
Control	C5	Saliva	Saliva	W7	UCD52	H232	0.0163497248199025
Control	C5	Saliva	Saliva	W8	UCD52	H137	0.879761823633638
Control	C5	Saliva	Saliva	W8	UCD52	H333	0.0601318658852392
Control	C5	Saliva	Saliva	W8	UCD52	H232	0.0323020308027804
Control	C5	Saliva	Saliva	W8	180.92	H359	0.0278042796783426
Control	C5	Saliva	Saliva	W10	UCD52	H137	0.981616586885057
Control	C5	Saliva	Saliva	W10	UCD52	H159	0.0183834131149432
Control	C5	Urine	Urine	W2	UCD52	H137	0.978708512911187
Control	C5	Urine	Urine	W2	UCD52	H312	0.00665512456870618
Control	C5	Urine	Urine	W2	UCD52	H36	0.00523078056507165
Control	C5	Urine	Urine	W2	UCD52	H299	0.00475190628798762
Control	C5	Urine	Urine	W2	UCD52	H102	0.00465367566704731
Control	C5	Urine	Urine	W5	UCD52	H137	0.974148742339273
Control	C5	Urine	Urine	W5	UCD52	H298	0.0208821371950498
Control	C5	Urine	Urine	W5	UCD52	H186	0.00496912046567758
Control	C5	Urine	Urine	W6	UCD52	H137	0.975417799554068
Control	C5	Urine	Urine	W6	UCD52	H50	0.00703613357470533
Control	C5	Urine	Urine	W6	UCD52	H38	0.00658181369157039
Control	C5	Urine	Urine	W6	UCD52	H39	0.00621369809395335
Control	C5	Urine	Urine	W6	UCD52	H128	0.00475055508570337
Control	C5	Urine	Urine	W8	UCD52	H137	0.979850652872221
Control	C5	Urine	Urine	W8	UCD52	H302	0.0154909404419229
Control	C5	Urine	Urine	W8	UCD52	H177	0.00465840668585652
Control	C5	Amn. fluid	AF	W3	UCD52	H137	0.985731472902521
Control	C5	Amn. fluid	AF	W3	UCD52	H133	0.00491751137416509
Control	C5	Amn. fluid	AF	W3	UCD52	H190	0.00474050309073057
Control	C5	Amn. fluid	AF	W3	UCD52	H115	0.00461051263258335
Standard	S1	Plasma	Plasma	W2	UCD52	H137	0.903598020626185
Standard	S1	Plasma	Plasma	W2	UCD52	H207	0.0188803588771216
Standard	S1	Plasma	Plasma	W2	UCD52	H93	0.0181288442861768
Standard	S1	Plasma	Plasma	W2	UCD52	H310	0.0130879156453776
Standard	S1	Plasma	Plasma	W2	UCD52	H102	0.0084516487073949
Standard	S1	Plasma	Plasma	W2	UCD52	H213	0.00841696341858207
Standard	S1	Plasma	Plasma	W2	UCD52	H166	0.00837071636683161
Standard	S1	Plasma	Plasma	W2	UCD52	H141	0.00822041344864265
Standard	S1	Plasma	Plasma	W2	UCD52	H181	0.00678675484437867
Standard	S1	Plasma	Plasma	W2	UCD52	H299	0.00605836377930907
Standard	S1	Plasma	Plasma	W5	UCD52	H137	0.789160429254216
Standard	S1	Plasma	Plasma	W5	UCD52	H187	0.0108215348543602
Standard	S1	Plasma	Plasma	W5	UCD52	H61	0.00414825502750473
Standard	S1	Plasma	Plasma	W5	UCD59	H243	0.195869780863919
Standard	S1	Plasma	Plasma	W6	UCD52	H137	0.594517323998709
Standard	S1	Plasma	Plasma	W6	UCD52	H10	0.0527069279002192
Standard	S1	Plasma	Plasma	W6	UCD52	H313	0.0479022583221465
Standard	S1	Plasma	Plasma	W6	UCD52	H70	0.0415979880711652
Standard	S1	Plasma	Plasma	W6	UCD52	H102	0.0312239800166528
Standard	S1	Plasma	Plasma	W6	UCD52	H161	0.0296181753300821
Standard	S1	Plasma	Plasma	W6	UCD52	H323	0.0279613927169536
Standard	S1	Plasma	Plasma	W6	UCD52	H31	0.0277065030841646
Standard	S1	Plasma	Plasma	W6	UCD52	H7	0.0253105405359479
Standard	S1	Plasma	Plasma	W6	UCD52	H158	0.0248772281602066
Standard	S1	Plasma	Plasma	W6	UCD52	H103	0.0219375010620401
Standard	S1	Plasma	Plasma	W6	UCD52	H182	0.0209859130996279
Standard	S1	Plasma	Plasma	W6	UCD52	H282	0.0172135465343506
Standard	S1	Plasma	Plasma	W6	UCD52	H71	0.00621081071895869
Standard	S1	Plasma	Plasma	W6	UCD52	H131	0.00507230369250115
Standard	S1	Plasma	Plasma	W6	UCD59	H265	0.015590749205594
Standard	S1	Plasma	Plasma	W6	UCD59	H260	0.00956685755068055
Standard	S1	Saliva	Saliva	W6	UCD52	H137	0.962116062048081
Standard	S1	Saliva	Saliva	W6	UCD52	H216	0.0159093116265108
Standard	S1	Saliva	Saliva	W6	UCD52	H213	0.00814005844597279
Standard	S1	Saliva	Saliva	W6	UCD52	H143	0.00695701307529996
Standard	S1	Saliva	Saliva	W6	UCD52	H128	0.00687755480413536
Standard	S1	Urine	Urine	W2	UCD52	H137	0.566398909157656
Standard	S1	Urine	Urine	W2	UCD52	H130	0.00898546417614307
Standard	S1	Urine	Urine	W2	UCD59	H265	0.424615626666201
Standard	S1	Urine	Urine	W4	UCD52	H137	0.957238502763393
Standard	S1	Urine	Urine	W4	UCD52	H74	0.0119353892890132
Standard	S1	Urine	Urine	W4	UCD52	H50	0.00736757868560809
Standard	S1	Urine	Urine	W4	UCD52	H38	0.00689139765745389
Standard	S1	Urine	Urine	W4	UCD52	H39	0.00667094347775287
Standard	S1	Urine	Urine	W4	UCD52	H128	0.00512335513625171
Standard	S1	Urine	Urine	W4	UCD52	H324	0.00477283299052708
Standard	S1	Urine	Urine	W5	UCD52	H137	0.9424925458674
Standard	S1	Urine	Urine	W5	UCD52	H8	0.00607938016438992
Standard	S1	Urine	Urine	W5	UCD59	H265	0.0514280739682102
Standard	S1	Urine	Urine	W6	UCD52	H137	0.937529953033643
Standard	S1	Urine	Urine	W6	UCD52	H282	0.031237137814965
Standard	S1	Urine	Urine	W6	UCD52	H50	0.00708160193052588
Standard	S1	Urine	Urine	W6	UCD52	H38	0.00677995726230682
Standard	S1	Urine	Urine	W6	UCD52	H39	0.00645575972169755
Standard	S1	Urine	Urine	W6	UCD59	H65	0.0109155902368615
Standard	S2	Plasma	Plasma	W1	UCD52	H137	0.566957632531403
Standard	S2	Plasma	Plasma	W1	UCD52	H58	0.116954084167199
Standard	S2	Plasma	Plasma	W1	UCD52	H376	0.106734795259385
Standard	S2	Plasma	Plasma	W1	UCD52	H59	0.00567738272656305
Standard	S2	Plasma	Plasma	W1	UCD52	H173	0.0053935135902349
Standard	S2	Plasma	Plasma	W1	UCD59	H265	0.198282591725215
Standard	S2	Plasma	Plasma	W2	UCD52	H137	0.922395189507427
Standard	S2	Plasma	Plasma	W2	UCD52	H232	0.0326007249261455
Standard	S2	Plasma	Plasma	W2	UCD52	H187	0.0123195541494689
Standard	S2	Plasma	Plasma	W2	UCD52	H173	0.00574074462067087
Standard	S2	Plasma	Plasma	W2	UCD52	H98	0.00515409918498188
Standard	S2	Plasma	Plasma	W2	UCD52	H41	0.00481887322173102
Standard	S2	Plasma	Plasma	W2	UCD59	H265	0.0169708143895745
Standard	S2	Plasma	Plasma	W3	UCD52	H137	0.707320244441555
Standard	S2	Plasma	Plasma	W3	UCD52	H326	0.0361461448446236
Standard	S2	Plasma	Plasma	W3	UCD52	H149	0.0317253933168639
Standard	S2	Plasma	Plasma	W3	UCD52	H324	0.0279547523078923
Standard	S2	Plasma	Plasma	W3	UCD52	H68	0.0250942660252243
Standard	S2	Plasma	Plasma	W3	UCD52	H27	0.0231439344688597
Standard	S2	Plasma	Plasma	W3	UCD52	H42	0.0209335587049798
Standard	S2	Plasma	Plasma	W3	UCD52	H14	0.0153426082434014
Standard	S2	Plasma	Plasma	W3	UCD52	H185	0.0124821219607333
Standard	S2	Plasma	Plasma	W3	UCD52	H139	0.0123520998569757
Standard	S2	Plasma	Plasma	W3	UCD52	H386	0.0101417240930958
Standard	S2	Plasma	Plasma	W3	UCD52	H59	0.00767130412170069
Standard	S2	Plasma	Plasma	W3	UCD52	H169	0.00676114939539722
Standard	S2	Plasma	Plasma	W3	UCD52	H213	0.004680795735275
Standard	S2	Plasma	Plasma	W3	UCD59	H265	0.0479781562865687
Standard	S2	Plasma	Plasma	W3	UCD59	H64	0.0102717461968535
Standard	S2	Plasma	Plasma	W4	UCD52	H137	0.988369333016853
Standard	S2	Plasma	Plasma	W4	UCD52	H98	0.00593401376691194
Standard	S2	Plasma	Plasma	W4	UCD52	H59	0.00569665321623546
Standard	S2	Plasma	Plasma	W5	UCD52	H137	0.888838680524175
Standard	S2	Plasma	Plasma	W5	UCD52	H187	0.0158352816361815
Standard	S2	Plasma	Plasma	W5	UCD52	H173	0.0127310949134561
Standard	S2	Plasma	Plasma	W5	UCD52	H59	0.0084481031061514
Standard	S2	Plasma	Plasma	W5	UCD52	H324	0.00805516807795831
Standard	S2	Plasma	Plasma	W5	UCD52	H98	0.00695494999901766
Standard	S2	Plasma	Plasma	W5	UCD52	H185	0.00679777598774043
Standard	S2	Plasma	Plasma	W5	UCD52	H180	0.00612978643981218
Standard	S2	Plasma	Plasma	W5	UCD52	H134	0.00573685141161909
Standard	S2	Plasma	Plasma	W5	UCD52	H43	0.00554038389752254
Standard	S2	Plasma	Plasma	W5	UCD52	H328	0.00554038389752254
Standard	S2	Plasma	Plasma	W5	UCD59	H265	0.0231831666633922
Standard	S2	Plasma	Plasma	W5	180.92	H359	0.00620837344545079
Standard	S2	Plasma	Plasma	W6	UCD52	H137	0.960430251351502
Standard	S2	Plasma	Plasma	W6	UCD59	H311	0.039569748648498
Standard	S2	Saliva	Saliva	W6	UCD52	H137	0.588532244582237
Standard	S2	Saliva	Saliva	W6	UCD59	H265	0.351161216673113
Standard	S2	Saliva	Saliva	W6	UCD59	H37	0.039649170960538
Standard	S2	Saliva	Saliva	W6	UCD59	H248	0.0206573677841129
Standard	S2	Urine	Urine	W2	UCD52	H137	0.98938435556115
Standard	S2	Urine	Urine	W2	UCD52	H102	0.0054441891934418
Standard	S2	Urine	Urine	W2	UCD52	H57	0.0051714552454081
Standard	S2	Urine	Urine	W4	UCD52	H137	0.698110431209288
Standard	S2	Urine	Urine	W4	UCD59	H265	0.301889568790712
Standard	S2	Urine	Urine	W6	UCD52	H137	0.919913296062308
Standard	S2	Urine	Urine	W6	UCD52	H282	0.0375425357535939
Standard	S2	Urine	Urine	W6	UCD52	H50	0.0079702998623373
Standard	S2	Urine	Urine	W6	UCD52	H38	0.00671820883666607
Standard	S2	Urine	Urine	W6	UCD52	H39	0.00608879748773994
Standard	S2	Urine	Urine	W6	UCD52	H128	0.00514299754630549
Standard	S2	Urine	Urine	W6	UCD59	H65	0.016623864451049
Standard	S2	Placenta	Placenta-1	W6	UCD52	H137	0.991747243949005
Standard	S2	Placenta	Placenta-1	W6	UCD52	H213	0.00825275605099464
Standard	S2	Placenta	Placenta-2	W6	UCD52	H137	0.990586693603429
Standard	S2	Placenta	Placenta-2	W6	UCD52	H213	0.00941330639657102
Standard	S2	Placenta	Placenta-plasma	W6	UCD52	H137	0.880008789945654
Standard	S2	Placenta	Placenta-plasma	W6	UCD52	H218	0.023166577922023
Standard	S2	Placenta	Placenta-plasma	W6	UCD52	H28	0.0230736073429854
Standard	S2	Placenta	Placenta-plasma	W6	UCD52	H142	0.020935284025119
Standard	S2	Placenta	Placenta-plasma	W6	UCD52	H136	0.0139709424681153
Standard	S2	Placenta	Placenta-plasma	W6	UCD52	H213	0.00882375313775704
Standard	S2	Placenta	Placenta-plasma	W6	UCD52	H42	0.00805463289299086
Standard	S2	Placenta	Placenta-plasma	W6	UCD52	H118	0.00750526128958645
Standard	S2	Placenta	Placenta-plasma	W6	UCD52	H149	0.00739538696890557
Standard	S2	Placenta	Placenta-plasma	W6	UCD52	H52	0.00706576400686292
Standard	S2	Amn. fluid	AF	W2	UCD52	H137	0.698955590602346
Standard	S2	Amn. fluid	AF	W2	UCD52	H174	0.156905082611903
Standard	S2	Amn. fluid	AF	W2	UCD52	H282	0.0510427172242942
Standard	S2	Amn. fluid	AF	W2	UCD52	H212	0.0284014376704865
Standard	S2	Amn. fluid	AF	W2	UCD52	H208	0.0254096751704019
Standard	S2	Amn. fluid	AF	W2	UCD52	H165	0.0128740549211786
Standard	S2	Amn. fluid	AF	W2	UCD52	H125	0.0103019514143185
Standard	S2	Amn. fluid	AF	W2	UCD52	H164	0.0090632805149622
Standard	S2	Amn. fluid	AF	W2	UCD52	H293	0.00704620987010877
Standard	S2	Amn. fluid	AF	W5	UCD52	H320	0.948038597229037
Standard	S2	Amn. fluid	AF	W5	UCD52	H321	0.0254900586434896
Standard	S2	Amn. fluid	AF	W5	UCD52	H319	0.00980117286979276
Standard	S2	Amn. fluid	AF	W5	UCD52	H384	0.00570080138314525
Standard	S2	Amn. fluid	AF	W5	UCD52	H318	0.00568911941309782
Standard	S2	Amn. fluid	AF	W5	UCD52	H317	0.00528025046143782
Standard	S3	Plasma	Plasma	W1	UCD52	H137	0.741154857305755
Standard	S3	Plasma	Plasma	W1	UCD59	H265	0.258845142694245
Standard	S3	Plasma	Plasma	W2	UCD52	H137	0.978792543184539
Standard	S3	Plasma	Plasma	W2	UCD52	H90	0.00581494783649735
Standard	S3	Plasma	Plasma	W2	UCD52	H98	0.00530186420386523
Standard	S3	Plasma	Plasma	W2	UCD52	H88	0.00410466906105695
Standard	S3	Plasma	Plasma	W2	UCD59	H265	0.00598597571404139
Standard	S3	Plasma	Plasma	W3	UCD52	H137	0.994224994224994
Standard	S3	Plasma	Plasma	W3	UCD52	H213	0.00577500577500578
Standard	S3	Plasma	Plasma	W4	UCD52	H137	0.848305285612704
Standard	S3	Plasma	Plasma	W4	UCD52	H56	0.00995496563166627
Standard	S3	Plasma	Plasma	W4	UCD52	H180	0.00853282768428538
Standard	S3	Plasma	Plasma	W4	UCD52	H187	0.00647862842695741
Standard	S3	Plasma	Plasma	W4	UCD52	H110	0.00568855178952358
Standard	S3	Plasma	Plasma	W4	UCD59	H265	0.0842221695504464
Standard	S3	Plasma	Plasma	W4	180.92	H359	0.0246503910879355
Standard	S3	Plasma	Plasma	W4	180.92	H370	0.012167180216481
Standard	S3	Plasma	Plasma	W5	UCD52	H137	0.62029330162505
Standard	S3	Plasma	Plasma	W5	UCD52	H156	0.0380499405469679
Standard	S3	Plasma	Plasma	W5	UCD52	H292	0.0372572334522394
Standard	S3	Plasma	Plasma	W5	UCD52	H217	0.0182322631787554
Standard	S3	Plasma	Plasma	W5	UCD52	H158	0.0172413793103448
Standard	S3	Plasma	Plasma	W5	UCD52	H328	0.0162504954419342
Standard	S3	Plasma	Plasma	W5	UCD52	H307	0.0154577883472057
Standard	S3	Plasma	Plasma	W5	UCD52	H9	0.0150614347998415
Standard	S3	Plasma	Plasma	W5	UCD52	H92	0.0130796670630202
Standard	S3	Plasma	Plasma	W5	UCD52	H290	0.012683313515656
Standard	S3	Plasma	Plasma	W5	UCD52	H194	0.011097899326199
Standard	S3	Plasma	Plasma	W5	UCD52	H40	0.00911613158937772
Standard	S3	Plasma	Plasma	W5	UCD52	H30	0.00871977804201348
Standard	S3	Plasma	Plasma	W5	UCD52	H22	0.00753071739992073
Standard	S3	Plasma	Plasma	W5	UCD52	H123	0.00673801030519223
Standard	S3	Plasma	Plasma	W5	UCD52	H100	0.00554894966309949
Standard	S3	Plasma	Plasma	W5	UCD52	H98	0.00515259611573524
Standard	S3	Plasma	Plasma	W5	UCD59	H265	0.0677764565992866
Standard	S3	Plasma	Plasma	W5	UCD59	H267	0.0271502179944511
Standard	S3	Plasma	Plasma	W5	UCD59	H291	0.0150614347998415
Standard	S3	Plasma	Plasma	W5	UCD59	H303	0.00871977804201348
Standard	S3	Plasma	Plasma	W5	UCD59	H20	0.00792707094728498
Standard	S3	Plasma	Plasma	W5	180.92	H359	0.01585414189457
Standard	S3	Plasma	Plasma	W6	UCD52	H137	0.803864382063434
Standard	S3	Plasma	Plasma	W6	UCD52	H187	0.00996475877992466
Standard	S3	Plasma	Plasma	W6	UCD52	H74	0.00802041560335399
Standard	S3	Plasma	Plasma	W6	UCD52	H330	0.00777737270628266
Standard	S3	Plasma	Plasma	W6	UCD52	H213	0.00656215822092599
Standard	S3	Plasma	Plasma	W6	UCD52	H200	0.00631911532385466
Standard	S3	Plasma	Plasma	W6	UCD52	H51	0.00583302952971199
Standard	S3	Plasma	Plasma	W6	UCD52	H327	0.00583302952971199
Standard	S3	Plasma	Plasma	W6	UCD52	H35	0.00558998663264066
Standard	S3	Plasma	Plasma	W6	UCD52	H136	0.00534694373556933
Standard	S3	Plasma	Plasma	W6	UCD52	H140	0.00534694373556933
Standard	S3	Plasma	Plasma	W6	UCD52	H302	0.00534694373556933
Standard	S3	Plasma	Plasma	W6	UCD52	H217	0.00510390083849799
Standard	S3	Plasma	Plasma	W6	UCD52	H113	0.00461781504435533
Standard	S3	Plasma	Plasma	W6	UCD52	H310	0.00461781504435533
Standard	S3	Plasma	Plasma	W6	UCD52	H111	0.004374772147284
Standard	S3	Plasma	Plasma	W6	UCD52	H170	0.00413172925021266
Standard	S3	Plasma	Plasma	W6	UCD52	H33	0.00388868635314133
Standard	S3	Plasma	Plasma	W6	UCD52	H127	0.00388868635314133
Standard	S3	Plasma	Plasma	W6	UCD52	H195	0.00388868635314133
Standard	S3	Plasma	Plasma	W6	UCD52	H206	0.00364564345607
Standard	S3	Plasma	Plasma	W6	UCD52	H224	0.00364564345607
Standard	S3	Plasma	Plasma	W6	UCD52	H309	0.00364564345607
Standard	S3	Plasma	Plasma	W6	UCD52	H383	0.00364564345607
Standard	S3	Plasma	Plasma	W6	UCD59	H265	0.0751002551950419
Standard	S3	Saliva	Saliva	W5	UCD52	H137	0.8270716625147
Standard	S3	Saliva	Saliva	W5	UCD52	H6	0.165745646758305
Standard	S3	Saliva	Saliva	W5	UCD52	H217	0.00718269072699452
Standard	S3	Saliva	Saliva	W6	UCD52	H137	0.954928441459305
Standard	S3	Saliva	Saliva	W6	UCD52	H205	0.0144773417958529
Standard	S3	Saliva	Saliva	W6	UCD52	H50	0.00672136578152681
Standard	S3	Saliva	Saliva	W6	UCD52	H52	0.0064189043213581
Standard	S3	Saliva	Saliva	W6	UCD52	H38	0.00600602042335003
Standard	S3	Saliva	Saliva	W6	UCD52	H42	0.00573476530430984
Standard	S3	Saliva	Saliva	W6	UCD52	H39	0.00571316091429779
Standard	S3	Urine	Urine	W3	UCD52	H137	0.927462776357347
Standard	S3	Urine	Urine	W3	UCD52	H203	0.00664761618288464
Standard	S3	Urine	Urine	W3	UCD59	H265	0.0658896074597684
Standard	S3	Urine	Urine	W4	UCD52	H137	0.973284967032086
Standard	S3	Urine	Urine	W4	UCD52	H154	0.0080922255401683
Standard	S3	Urine	Urine	W4	UCD52	H38	0.00638648950170685
Standard	S3	Urine	Urine	W4	UCD52	H50	0.00613708684334173
Standard	S3	Urine	Urine	W4	UCD52	H39	0.00609923108269702
Standard	S3	Urine	Urine	W5	UCD52	H137	0.846572671723056
Standard	S3	Urine	Urine	W5	UCD59	H265	0.153427328276944
Standard	S3	Urine	Urine	W6	UCD52	H137	0.781704427464658
Standard	S3	Urine	Urine	W6	UCD59	H265	0.218295572535343
Standard	S3	Placenta	Placenta-2	W6	UCD52	H137	0.977155222340392
Standard	S3	Placenta	Placenta-2	W6	UCD52	H213	0.00845030378973749
Standard	S3	Placenta	Placenta-2	W6	UCD52	H220	0.00793960007160382
Standard	S3	Placenta	Placenta-2	W6	UCD52	H222	0.00645487379826677
Standard	S3	Fetal	Brain-parietal	W6	UCD52	H137	0.976671930436209
Standard	S3	Fetal	Brain-parietal	W6	UCD52	H213	0.00906974836447161
Standard	S3	Fetal	Brain-parietal	W6	UCD52	H99	0.00806484690633908
Standard	S3	Fetal	Brain-parietal	W6	UCD52	H151	0.00619347429298005
Standard	S3	Fetal	Heart	W6	UCD52	H137	0.974518795455209
Standard	S3	Fetal	Heart	W6	UCD52	H74	0.00877997488097672
Standard	S3	Fetal	Heart	W6	UCD52	H213	0.00875076671437334
Standard	S3	Fetal	Heart	W6	UCD52	H136	0.00795046294944066
Standard	S3	Fetal	Kidney	W6	UCD52	H137	0.970430986243234
Standard	S3	Fetal	Kidney	W6	UCD52	H304	0.0130697589380198
Standard	S3	Fetal	Kidney	W6	UCD52	H213	0.00895879618600167
Standard	S3	Fetal	Kidney	W6	UCD52	H117	0.00754045863274476
Standard	S3	Fetal	Lung	W6	UCD52	H137	0.907917931642346
Standard	S3	Fetal	Lung	W6	UCD52	H95	0.0187298011947899
Standard	S3	Fetal	Lung	W6	UCD52	H179	0.0143815493095681
Standard	S3	Fetal	Lung	W6	UCD52	H217	0.01005288414455
Standard	S3	Fetal	Lung	W6	UCD52	H213	0.00783958476153168
Standard	S3	Fetal	Lung	W6	UCD52	H135	0.00763882087944374
Standard	S3	Fetal	Lung	W6	UCD52	H128	0.00731563999608266
Standard	S3	Fetal	Lung	W6	UCD52	H170	0.00729605327587895
Standard	S3	Fetal	Lung	W6	UCD52	H307	0.00645382430711977
Standard	S3	Fetal	Lung	W6	UCD52	H114	0.00620409362452257
Standard	S3	Fetal	Lung	W6	UCD52	H183	0.0061698168641661
Standard	S3	Fetal	Spleen	W6	UCD52	H137	0.964875457399186
Standard	S3	Fetal	Spleen	W6	UCD52	H213	0.0111137941069029
Standard	S3	Fetal	Spleen	W6	UCD52	H188	0.00881673694051798
Standard	S3	Fetal	Spleen	W6	UCD52	H99	0.00847001133049761
Standard	S3	Fetal	Spleen	W6	UCD52	H315	0.00672400022289503
Standard	S3	Amn. fluid	AF	W2	UCD52	H137	0.941151039970965
Standard	S3	Amn. fluid	AF	W2	UCD52	H42	0.0170259552414857
Standard	S3	Amn. fluid	AF	W2	UCD52	H214	0.0139623507560271
Standard	S3	Amn. fluid	AF	W2	UCD52	H135	0.0076910349539125
Standard	S3	Amn. fluid	AF	W2	UCD52	H54	0.00763766205346897
Standard	S3	Amn. fluid	AF	W2	UCD52	H203	0.00654885488442098
Standard	S3	Amn. fluid	AF	W2	UCD52	H33	0.00598310213971958
Standard	S3	Amn. fluid	AF	W3	UCD52	H137	0.825950022434681
Standard	S3	Amn. fluid	AF	W3	UCD52	H151	0.100826631691575
Standard	S3	Amn. fluid	AF	W3	UCD52	H160	0.0122873019708004
Standard	S3	Amn. fluid	AF	W3	UCD52	H300	0.0119335243157422
Standard	S3	Amn. fluid	AF	W3	UCD52	H104	0.0110275083698616
Standard	S3	Amn. fluid	AF	W3	UCD52	H36	0.00941393711386463
Standard	S3	Amn. fluid	AF	W3	UCD52	H213	0.00801608394022021
Standard	S3	Amn. fluid	AF	W3	UCD52	H295	0.00715321161081006
Standard	S3	Amn. fluid	AF	W3	UCD52	H314	0.00685120629551652
Standard	S3	Amn. fluid	AF	W3	UCD52	H211	0.00654057225692887
Standard	S3	Amn. fluid	AF	W5	UCD52	H137	0.834965034965035
Standard	S3	Amn. fluid	AF	W5	UCD52	H378	0.0549334334569234
Standard	S3	Amn. fluid	AF	W5	UCD52	H220	0.0535191877473757
Standard	S3	Amn. fluid	AF	W5	UCD52	H379	0.0404655746937626
Standard	S3	Amn. fluid	AF	W5	UCD52	H99	0.00581342594765414
Standard	S3	Amn. fluid	AF	W5	UCD52	H190	0.00550992631529544
Standard	S3	Amn. fluid	AF	W5	UCD52	H133	0.00479341687395379
Standard	S3	Amn. fluid	AF	W6	UCD52	H137	0.970049008804794
Standard	S3	Amn. fluid	AF	W6	UCD52	H61	0.00996967121073786
Standard	S3	Amn. fluid	AF	W6	UCD52	H71	0.00934000776584915
Standard	S3	Amn. fluid	AF	W6	UCD52	H45	0.00554103831502062
Standard	S3	Amn. fluid	AF	W6	UCD52	H176	0.00510027390359853
Standard	S3	Amn. fluid	AF-membrane	W6	UCD52	H137	0.927806132061647
Standard	S3	Amn. fluid	AF-membrane	W6	UCD52	H144	0.0336999618996579
Standard	S3	Amn. fluid	AF-membrane	W6	UCD52	H152	0.0155834585899524
Standard	S3	Amn. fluid	AF-membrane	W6	UCD52	H128	0.00790896111671684
Standard	S3	Amn. fluid	AF-membrane	W6	UCD52	H213	0.00780428984730555
Standard	S3	Amn. fluid	AF-membrane	W6	UCD52	H135	0.00719719648472009
High-potency	HP1	Plasma	Plasma	W2	UCD52	H137	0.939378083420541
High-potency	HP1	Plasma	Plasma	W2	UCD52	H191	0.0159216624308566
High-potency	HP1	Plasma	Plasma	W2	UCD52	H187	0.0127821796980117
High-potency	HP1	Plasma	Plasma	W2	UCD52	H98	0.00792345642098968
High-potency	HP1	Plasma	Plasma	W2	UCD52	H59	0.00762445806548064
High-potency	HP1	Plasma	Plasma	W2	UCD52	H180	0.0063537150545672
High-potency	HP1	Plasma	Plasma	W2	UCD52	H189	0.00508297204365376
High-potency	HP1	Plasma	Plasma	W2	UCD52	H88	0.00493347286589924
High-potency	HP1	Plasma	Plasma	W3	UCD52	H137	0.903656998738966
High-potency	HP1	Plasma	Plasma	W3	UCD52	H99	0.0479192938209332
High-potency	HP1	Plasma	Plasma	W3	180.92	H359	0.0484237074401009
High-potency	HP1	Plasma	Plasma	W4	UCD52	H137	0.944215876089061
High-potency	HP1	Plasma	Plasma	W4	UCD52	H377	0.0195728460793804
High-potency	HP1	Plasma	Plasma	W4	UCD52	H187	0.0149745885769603
High-potency	HP1	Plasma	Plasma	W4	UCD52	H98	0.00614109390125847
High-potency	HP1	Plasma	Plasma	W4	UCD52	H91	0.00544530493707648
High-potency	HP1	Plasma	Plasma	W4	UCD52	H59	0.00490077444336883
High-potency	HP1	Plasma	Plasma	W4	UCD52	H180	0.00474951597289448
High-potency	HP1	Plasma	Plasma	W5	UCD52	H137	0.970203911776946
High-potency	HP1	Plasma	Plasma	W5	UCD52	H59	0.010153974198918
High-potency	HP1	Plasma	Plasma	W5	UCD52	H173	0.00898876404494382
High-potency	HP1	Plasma	Plasma	W5	UCD52	H98	0.00565959217644611
High-potency	HP1	Plasma	Plasma	W5	UCD52	H89	0.00499375780274657
High-potency	HP1	Plasma	Plasma	W6	UCD52	H137	0.930934851095678
High-potency	HP1	Plasma	Plasma	W6	UCD52	H187	0.0195986284441195
High-potency	HP1	Plasma	Plasma	W6	UCD52	H59	0.0125841992585244
High-potency	HP1	Plasma	Plasma	W6	UCD52	H98	0.00776286703914504
High-potency	HP1	Plasma	Plasma	W6	UCD52	H191	0.00647485770978017
High-potency	HP1	Plasma	Plasma	W6	UCD52	H91	0.00631820792647904
High-potency	HP1	Plasma	Plasma	W6	UCD52	H180	0.00576123091918612
High-potency	HP1	Plasma	Plasma	W6	UCD52	H88	0.00556977007292918
High-potency	HP1	Plasma	Plasma	W6	UCD52	H61	0.00499538753415836
High-potency	HP1	Saliva	Saliva	W8	UCD52	H137	0.904954212250173
High-potency	HP1	Saliva	Saliva	W8	UCD52	H86	0.0316837860118981
High-potency	HP1	Saliva	Saliva	W8	UCD52	H106	0.0301213208261848
High-potency	HP1	Saliva	Saliva	W8	UCD52	H121	0.015446402709387
High-potency	HP1	Saliva	Saliva	W8	UCD52	H50	0.00675397161382322
High-potency	HP1	Saliva	Saliva	W8	UCD52	H38	0.00570675787081393
High-potency	HP1	Saliva	Saliva	W8	UCD52	H39	0.00533354871772019
High-potency	HP1	Saliva	Saliva	W10	UCD52	H137	0.955855160404287
High-potency	HP1	Saliva	Saliva	W10	UCD52	H198	0.0134283611295621
High-potency	HP1	Saliva	Saliva	W10	UCD52	H192	0.0103764608728435
High-potency	HP1	Saliva	Saliva	W10	UCD52	H158	0.00876074897222771
High-potency	HP1	Saliva	Saliva	W10	UCD52	H86	0.00675008527368364
High-potency	HP1	Saliva	Saliva	W10	UCD52	H182	0.00482918334739601
High-potency	HP1	Urine	Urine	W6	UCD52	H137	0.970645759486947
High-potency	HP1	Urine	Urine	W6	UCD52	H50	0.00897022320523098
High-potency	HP1	Urine	Urine	W6	UCD52	H38	0.00810338333156263
High-potency	HP1	Urine	Urine	W6	UCD52	H39	0.00744419869225494
High-potency	HP1	Urine	Urine	W6	UCD52	H119	0.00483643528400475
High-potency	HP1	Urine	Urine	W7	UCD52	H137	0.981585816555966
High-potency	HP1	Urine	Urine	W7	UCD52	H176	0.0184141834440338
High-potency	HP1	Urine	Urine	W8	UCD52	H137	0.971098696667421
High-potency	HP1	Urine	Urine	W8	UCD52	H50	0.00924366964576514
High-potency	HP1	Urine	Urine	W8	UCD52	H38	0.00784428460234832
High-potency	HP1	Urine	Urine	W8	UCD52	H39	0.00718185381256521
High-potency	HP1	Urine	Urine	W8	UCD52	H163	0.00463149527190024
High-potency	HP1	Urine	Urine	W9	UCD52	H137	0.995091951983916
High-potency	HP1	Urine	Urine	W9	UCD52	H213	0.00490804801608421
High-potency	HP1	Urine	Urine	W10	UCD52	H137	0.95057522264127
High-potency	HP1	Urine	Urine	W10	UCD52	H192	0.0196653250087155
High-potency	HP1	Urine	Urine	W10	UCD52	H99	0.0166228250879473
High-potency	HP1	Urine	Urine	W10	UCD52	H298	0.0066079295154185
High-potency	HP1	Urine	Urine	W10	UCD52	H117	0.0065286977466485
High-potency	HP1	Urine	Urine	W11	UCD52	H137	0.98458871848977
High-potency	HP1	Urine	Urine	W11	UCD52	H184	0.0100606654357738
High-potency	HP1	Urine	Urine	W11	UCD52	H150	0.00535061607445646
High-potency	HP2	Plasma	Plasma	W4	UCD52	H137	0.98967335985935
High-potency	HP2	Plasma	Plasma	W4	UCD52	H18	0.00564448968261312
High-potency	HP2	Plasma	Plasma	W4	UCD52	H116	0.00468215045803646
High-potency	HP2	Plasma	Plasma	W5	UCD52	H137	0.990987460815047
High-potency	HP2	Plasma	Plasma	W5	UCD52	H333	0.00901253918495298
High-potency	HP2	Plasma	Plasma	W6	UCD52	H137	0.988954703832753
High-potency	HP2	Plasma	Plasma	W6	UCD52	H44	0.00606271777003484
High-potency	HP2	Plasma	Plasma	W6	UCD59	H265	0.00498257839721254
High-potency	HP2	Saliva	Saliva	W8	UCD52	H137	0.725092992041384
High-potency	HP2	Saliva	Saliva	W8	UCD52	H333	0.111544729253549
High-potency	HP2	Saliva	Saliva	W8	UCD52	H232	0.0636362745706364
High-potency	HP2	Saliva	Saliva	W8	UCD52	H150	0.0169492078939548
High-potency	HP2	Saliva	Saliva	W8	180.92	H359	0.0827767962404763
High-potency	HP2	Saliva	Saliva	W9	UCD52	H137	0.847124178706045
High-potency	HP2	Saliva	Saliva	W9	UCD52	H333	0.081729910609379
High-potency	HP2	Saliva	Saliva	W9	180.92	H359	0.0711459106845761
High-potency	HP2	Saliva	Saliva	W10	UCD52	H137	0.825914221218962
High-potency	HP2	Saliva	Saliva	W10	UCD52	H333	0.0792612353786169
High-potency	HP2	Saliva	Saliva	W10	180.92	H359	0.0948245434024215
High-potency	HP2	Urine	Urine	W3	UCD52	H137	0.950732409621049
High-potency	HP2	Urine	Urine	W3	UCD52	H221	0.0390970690406689
High-potency	HP2	Urine	Urine	W3	UCD52	H118	0.0101705213382821
High-potency	HP2	Urine	Urine	W5	UCD52	H137	0.973401028726224
High-potency	HP2	Urine	Urine	W5	UCD52	H50	0.0081101518160591
High-potency	HP2	Urine	Urine	W5	UCD52	H38	0.00712131158438796
High-potency	HP2	Urine	Urine	W5	UCD52	H39	0.00644823546030928
High-potency	HP2	Urine	Urine	W5	UCD52	H128	0.00491927241301945
High-potency	HP2	Urine	Urine	W6	UCD52	H137	0.968114379733908
High-potency	HP2	Urine	Urine	W6	UCD52	H50	0.00728773651811296
High-potency	HP2	Urine	Urine	W6	UCD52	H128	0.00691895265382542
High-potency	HP2	Urine	Urine	W6	UCD52	H38	0.00630904087827296
High-potency	HP2	Urine	Urine	W6	UCD52	H119	0.00583529545261127
High-potency	HP2	Urine	Urine	W6	UCD52	H39	0.00553459476326913
High-potency	HP2	Urine	Urine	W7	UCD52	H137	0.960186121788388
High-potency	HP2	Urine	Urine	W7	UCD52	H178	0.026164947063187
High-potency	HP2	Urine	Urine	W7	UCD52	H112	0.0136489311484254
High-potency	HP2	Urine	Urine	W8	UCD52	H137	0.872481263054429
High-potency	HP2	Urine	Urine	W8	180.92	H359	0.127518736945571
High-potency	HP2	Urine	Urine	W9	UCD52	H137	0.840365171453424
High-potency	HP2	Urine	Urine	W9	UCD52	H333	0.0759470437551372
High-potency	HP2	Urine	Urine	W9	UCD52	H193	0.00561802236036741
High-potency	HP2	Urine	Urine	W9	180.92	H359	0.0780697624310715
High-potency	HP2	Urine	Urine	W10	UCD52	H137	0.836468574612904
High-potency	HP2	Urine	Urine	W10	UCD52	H333	0.080364606137802
High-potency	HP2	Urine	Urine	W10	UCD52	H223	0.0120845440433069
High-potency	HP2	Urine	Urine	W10	180.92	H359	0.0710822752059865
High-potency	HP2	Urine	Urine	W11	UCD52	H137	0.854213878252715
High-potency	HP2	Urine	Urine	W11	180.92	H359	0.145786121747285
High-potency	HP3	Plasma	Plasma	W2	UCD52	H137	0.94528262532156
High-potency	HP3	Plasma	Plasma	W2	UCD52	H187	0.0170200931655427
High-potency	HP3	Plasma	Plasma	W2	UCD52	H173	0.0139887367030522
High-potency	HP3	Plasma	Plasma	W2	UCD52	H180	0.00700827365639992
High-potency	HP3	Plasma	Plasma	W2	UCD52	H98	0.00654939859556421
High-potency	HP3	Plasma	Plasma	W2	UCD52	H61	0.00540916359591184
High-potency	HP3	Plasma	Plasma	W2	UCD52	H91	0.00474170896196899
High-potency	HP3	Plasma	Plasma	W3	UCD52	H137	0.925365028304054
High-potency	HP3	Plasma	Plasma	W3	UCD52	H187	0.0136611451131118
High-potency	HP3	Plasma	Plasma	W3	UCD52	H173	0.00923276168195016
High-potency	HP3	Plasma	Plasma	W3	UCD52	H180	0.00492970985733085
High-potency	HP3	Plasma	Plasma	W3	UCD59	H308	0.0468113550435527
High-potency	HP3	Plasma	Plasma	W4	UCD52	H137	0.95166820878463
High-potency	HP3	Plasma	Plasma	W4	UCD52	H187	0.0146410493659174
High-potency	HP3	Plasma	Plasma	W4	UCD52	H173	0.0115114570293365
High-potency	HP3	Plasma	Plasma	W4	UCD52	H180	0.00589179774669352
High-potency	HP3	Plasma	Plasma	W4	UCD52	H98	0.00570130082185816
High-potency	HP3	Plasma	Plasma	W4	UCD52	H61	0.00557883851303543
High-potency	HP3	Plasma	Plasma	W4	UCD52	H91	0.00500734773852936
High-potency	HP3	Saliva	Saliva	W7	UCD52	H137	0.967470488537361
High-potency	HP3	Saliva	Saliva	W7	UCD52	H50	0.0074831752450616
High-potency	HP3	Saliva	Saliva	W7	UCD52	H97	0.00704706966786596
High-potency	HP3	Saliva	Saliva	W7	UCD52	H38	0.00673733559315314
High-potency	HP3	Saliva	Saliva	W7	UCD52	H39	0.0064028227924633
High-potency	HP3	Saliva	Saliva	W7	UCD52	H128	0.00485910816409463
High-potency	HP3	Saliva	Saliva	W9	UCD52	H137	1
High-potency	HP3	Saliva	Saliva	W10	UCD52	H137	0.851210010624484
High-potency	HP3	Saliva	Saliva	W10	UCD52	H126	0.00946759532522725
High-potency	HP3	Saliva	Saliva	W10	180.92	H359	0.139322394050289
High-potency	HP3	Urine	Urine	W4	UCD52	H137	0.858407435075628
High-potency	HP3	Urine	Urine	W4	UCD52	H23	0.0551806957932702
High-potency	HP3	Urine	Urine	W4	UCD52	H102	0.0539998875420713
High-potency	HP3	Urine	Urine	W4	UCD52	H21	0.0159288623273972
High-potency	HP3	Urine	Urine	W4	UCD52	H50	0.0062333823328594
High-potency	HP3	Urine	Urine	W4	UCD52	H38	0.00512486846438698
High-potency	HP3	Urine	Urine	W4	UCD52	H39	0.00512486846438698
High-potency	HP3	Urine	Urine	W6	UCD52	H137	0.961672648778896
High-potency	HP3	Urine	Urine	W6	UCD52	H50	0.00950444684286706
High-potency	HP3	Urine	Urine	W6	UCD52	H38	0.00667235594822754
High-potency	HP3	Urine	Urine	W6	UCD52	H39	0.00662633970030873
High-potency	HP3	Urine	Urine	W6	UCD52	H163	0.00552194975025727
High-potency	HP3	Urine	Urine	W6	UCD52	H132	0.00524585226274441
High-potency	HP3	Urine	Urine	W6	UCD52	H106	0.00475640671669888
High-potency	HP3	Urine	Urine	W7	UCD52	H137	0.973908346350935
High-potency	HP3	Urine	Urine	W7	UCD52	H38	0.00730542943486576
High-potency	HP3	Urine	Urine	W7	UCD52	H50	0.0072441128808561
High-potency	HP3	Urine	Urine	W7	UCD52	H39	0.00648495554549834
High-potency	HP3	Urine	Urine	W7	UCD52	H128	0.00505715578784472
High-potency	HP3	Urine	Urine	W8	UCD52	H137	0.992782780864789
High-potency	HP3	Urine	Urine	W8	UCD52	H117	0.00721721913521109
Inoculum_UCD52	NA	NA	NA	NA	UCD52	H137	0.941756942601395
Inoculum_UCD52	NA	NA	NA	NA	UCD52	H187	0.0159480782686322
Inoculum_UCD52	NA	NA	NA	NA	UCD52	H59	0.0108089849687553
Inoculum_UCD52	NA	NA	NA	NA	UCD52	H51	0.0100610418124352
Inoculum_UCD52	NA	NA	NA	NA	UCD52	H98	0.00593529085337901
Inoculum_UCD52	NA	NA	NA	NA	UCD52	H180	0.00545274688155958
Inoculum_UCD52	NA	NA	NA	NA	UCD52	H90	0.00521147489564987
Inoculum_UCD52	NA	NA	NA	NA	UCD52	H87	0.00482543971819432
Inoculum_UCD59	NA	NA	NA	NA	UCD59	H265	0.881328857506656
Inoculum_UCD59	NA	NA	NA	NA	UCD59	H279	0.0209051973608056
Inoculum_UCD59	NA	NA	NA	NA	UCD59	H276	0.0188447737006598
Inoculum_UCD59	NA	NA	NA	NA	UCD59	H254	0.0113670563722653
Inoculum_UCD59	NA	NA	NA	NA	UCD59	H240	0.0105336265771501
Inoculum_UCD59	NA	NA	NA	NA	UCD59	H274	0.00926033105683528
Inoculum_UCD59	NA	NA	NA	NA	UCD59	H245	0.00888991781456187
Inoculum_UCD59	NA	NA	NA	NA	UCD59	H248	0.00870471119342517
Inoculum_UCD59	NA	NA	NA	NA	UCD59	H65	0.00807963884708878
Inoculum_UCD59	NA	NA	NA	NA	UCD59	H238	0.00618127098043755
Inoculum_UCD59	NA	NA	NA	NA	UCD59	H235	0.00590346104873249
Inoculum_UCD59	NA	NA	NA	NA	UCD59	H255	0.00511633290890149
Inoculum_UCD59	NA	NA	NA	NA	UCD59	H244	0.00488482463248061
Inoculum_180.92	NA	NA	NA	NA	180.92	H359	0.710201893871717
Inoculum_180.92	NA	NA	NA	NA	180.92	H370	0.0513668036448097
Inoculum_180.92	NA	NA	NA	NA	180.92	H364	0.048686796498124
Inoculum_180.92	NA	NA	NA	NA	180.92	H354	0.0485974629265678
Inoculum_180.92	NA	NA	NA	NA	180.92	H347	0.0437734500625335
Inoculum_180.92	NA	NA	NA	NA	180.92	H352	0.030909415758442
Inoculum_180.92	NA	NA	NA	NA	180.92	H369	0.022958727889941
Inoculum_180.92	NA	NA	NA	NA	180.92	H341	0.00929069144184384
Inoculum_180.92	NA	NA	NA	NA	180.92	H360	0.00893335715561908
Inoculum_180.92	NA	NA	NA	NA	180.92	H349	0.00732535286760765
Inoculum_180.92	NA	NA	NA	NA	180.92	H337	0.00705735215293907
Inoculum_180.92	NA	NA	NA	NA	180.92	H334	0.00553868143648383
Inoculum_180.92	NA	NA	NA	NA	180.92	H331	0.00536001429337145
