# Supplementary material for: Intrahost cytomegalovirus population genetics following antibody pretreatment in a monkey model of congenital transmission
Source: PLoS Pathog. 2020 Feb 14;16(2):e1007968. doi: 10.1371/journal.ppat.1007968 (PMC7046290; doi:10.1371/journal.ppat.1007968)
Supplement: S4 Appendix — Samples are defined by the monkey ID, tissue of origin, and collection week post-RhCMV infection. The relative frequency of each haplotype in a sample is provided. (CSV) [file ppat.1007968.s031.csv]

pretreatment_group	monkey	tissue_group	tissue	week	strain	haplotype	rel_freq
Control	C1	Plasma	Plasma	W1	UCD52	H214	0.145487211579224
Control	C1	Plasma	Plasma	W1	UCD59	H57	0.799109756343743
Control	C1	Plasma	Plasma	W1	UCD59	H69	0.0253581498004858
Control	C1	Plasma	Plasma	W1	UCD59	H70	0.0166407601052412
Control	C1	Plasma	Plasma	W1	UCD59	H64	0.0134041221713063
Control	C3	Plasma	Plasma	W1	UCD52	H214	0.708590366189789
Control	C3	Plasma	Plasma	W1	UCD52	H272	0.151200945005906
Control	C3	Plasma	Plasma	W1	UCD52	H188	0.0200485628035175
Control	C3	Plasma	Plasma	W1	UCD52	H196	0.00666097913111957
Control	C3	Plasma	Plasma	W1	UCD52	H357	0.00626722667016669
Control	C3	Plasma	Plasma	W1	UCD52	H378	0.00557815986349915
Control	C3	Plasma	Plasma	W1	UCD52	H369	0.00551253445334033
Control	C3	Plasma	Plasma	W1	UCD59	H57	0.0859692873080457
Control	C3	Plasma	Plasma	W1	180.92	H255	0.0101719385746161
Control	C3	Plasma	Plasma	W3	UCD52	H214	0.765609049811462
Control	C3	Plasma	Plasma	W3	UCD52	H272	0.212391408512323
Control	C3	Plasma	Plasma	W3	UCD52	H252	0.00637486719026687
Control	C3	Plasma	Plasma	W3	UCD59	H57	0.0101247890668944
Control	C3	Plasma	Plasma	W3	180.92	H255	0.00549988541905377
Control	C3	Plasma	Plasma	W5	UCD52	H214	0.626680783483324
Control	C3	Plasma	Plasma	W5	UCD52	H272	0.256008470089995
Control	C3	Plasma	Plasma	W5	UCD52	H371	0.0150344097406035
Control	C3	Plasma	Plasma	W5	UCD52	H205	0.0141874007411329
Control	C3	Plasma	Plasma	W5	UCD52	H25	0.0120698782424563
Control	C3	Plasma	Plasma	W5	UCD52	H314	0.00741132874536792
Control	C3	Plasma	Plasma	W5	UCD52	H138	0.00614081524616199
Control	C3	Plasma	Plasma	W5	UCD52	H198	0.00518793012175754
Control	C3	Plasma	Plasma	W5	UCD52	H313	0.00497617787188989
Control	C3	Plasma	Plasma	W5	UCD52	H206	0.00497617787188989
Control	C3	Plasma	Plasma	W5	UCD52	H297	0.00465854949708841
Control	C3	Plasma	Plasma	W5	UCD52	H212	0.0042350449973531
Control	C3	Plasma	Plasma	W5	UCD52	H262	0.0042350449973531
Control	C3	Plasma	Plasma	W5	UCD52	H133	0.00402329274748544
Control	C3	Plasma	Plasma	W5	UCD52	H372	0.00402329274748544
Control	C3	Plasma	Plasma	W5	UCD59	H57	0.0130227633668608
Control	C3	Plasma	Plasma	W5	180.92	H255	0.0131286394917946
Control	C3	Plasma	Plasma	W7	UCD52	H214	0.895408387093795
Control	C3	Plasma	Plasma	W7	UCD52	H174	0.0509081169445894
Control	C3	Plasma	Plasma	W7	UCD52	H272	0.0120204851602654
Control	C3	Plasma	Plasma	W7	UCD52	H200	0.0113970639168402
Control	C3	Plasma	Plasma	W7	UCD52	H153	0.00655284995866948
Control	C3	Plasma	Plasma	W7	UCD52	H304	0.00646049125593982
Control	C3	Plasma	Plasma	W7	UCD52	H331	0.00601255154770096
Control	C3	Plasma	Plasma	W7	UCD52	H347	0.00578627272601329
Control	C3	Plasma	Plasma	W7	UCD52	H233	0.00545378139618651
Control	C3	Amn. fluid	AF	W1	UCD52	H272	0.952051094310027
Control	C3	Amn. fluid	AF	W1	UCD52	H350	0.0115203518903962
Control	C3	Amn. fluid	AF	W1	UCD52	H267	0.00924151056192223
Control	C3	Amn. fluid	AF	W1	UCD52	H21	0.00767840640159711
Control	C3	Amn. fluid	AF	W1	UCD52	H147	0.00733013582552467
Control	C3	Amn. fluid	AF	W1	UCD52	H298	0.0064196962093353
Control	C3	Amn. fluid	AF	W1	UCD52	H275	0.00575880480119783
Control	C4	Plasma	Plasma	W3	UCD52	H214	0.592344042725722
Control	C4	Plasma	Plasma	W3	UCD52	H272	0.189511506305399
Control	C4	Plasma	Plasma	W3	UCD52	H262	0.0178186952996113
Control	C4	Plasma	Plasma	W3	UCD52	H212	0.0147289097670777
Control	C4	Plasma	Plasma	W3	UCD52	H257	0.0105346307636384
Control	C4	Plasma	Plasma	W3	UCD52	H329	0.00733299779101306
Control	C4	Plasma	Plasma	W3	UCD52	H357	0.00713726477085256
Control	C4	Plasma	Plasma	W3	UCD52	H193	0.00699046500573218
Control	C4	Plasma	Plasma	W3	UCD52	H326	0.00579509548975198
Control	C4	Plasma	Plasma	W3	UCD52	H32	0.00565528618963733
Control	C4	Plasma	Plasma	W3	UCD59	H57	0.0125059418952549
Control	C4	Plasma	Plasma	W3	180.92	H255	0.0726903503621061
Control	C4	Plasma	Plasma	W3	180.92	H113	0.047818275871711
Control	C4	Plasma	Plasma	W3	180.92	H305	0.00913653776249196
Control	C4	Plasma	Plasma	W4	UCD52	H214	0.539963219691611
Control	C4	Plasma	Plasma	W4	UCD52	H272	0.225491582967888
Control	C4	Plasma	Plasma	W4	UCD52	H262	0.0257462158721177
Control	C4	Plasma	Plasma	W4	UCD52	H212	0.0110340925166219
Control	C4	Plasma	Plasma	W4	UCD52	H257	0.0110340925166219
Control	C4	Plasma	Plasma	W4	UCD52	H176	0.0110340925166219
Control	C4	Plasma	Plasma	W4	UCD52	H243	0.0104682416183336
Control	C4	Plasma	Plasma	W4	UCD52	H193	0.0101853161691894
Control	C4	Plasma	Plasma	W4	UCD52	H190	0.00820483802518037
Control	C4	Plasma	Plasma	W4	UCD52	H239	0.00707313622860376
Control	C4	Plasma	Plasma	W4	UCD52	H244	0.00707313622860376
Control	C4	Plasma	Plasma	W4	UCD52	H186	0.00707313622860376
Control	C4	Plasma	Plasma	W4	UCD52	H320	0.00622435988117131
Control	C4	Plasma	Plasma	W4	UCD52	H292	0.00594143443202716
Control	C4	Plasma	Plasma	W4	UCD52	H202	0.00565850898288301
Control	C4	Plasma	Plasma	W4	UCD52	H224	0.00565850898288301
Control	C4	Plasma	Plasma	W4	UCD52	H351	0.00537558353373886
Control	C4	Plasma	Plasma	W4	UCD52	H330	0.00509265808459471
Control	C4	Plasma	Plasma	W4	UCD52	H270	0.00396095628801811
Control	C4	Plasma	Plasma	W4	UCD59	H57	0.0234828122789645
Control	C4	Plasma	Plasma	W4	180.92	H255	0.0642240769557222
Control	C4	Saliva	Saliva	W4	UCD52	H214	0.97371679423683
Control	C4	Saliva	Saliva	W4	UCD52	H335	0.0141265195857722
Control	C4	Saliva	Saliva	W4	UCD52	H35	0.00627532642953624
Control	C4	Saliva	Saliva	W4	UCD52	H10	0.00588135974786132
Control	C4	Saliva	Saliva	W5	UCD52	H214	0.543094645192497
Control	C4	Saliva	Saliva	W5	UCD52	H212	0.0462297783908705
Control	C4	Saliva	Saliva	W5	UCD52	H190	0.00940539959511994
Control	C4	Saliva	Saliva	W5	UCD52	H257	0.00836632687794479
Control	C4	Saliva	Saliva	W5	UCD52	H93	0.00761389491033519
Control	C4	Saliva	Saliva	W5	180.92	H113	0.339499095290134
Control	C4	Saliva	Saliva	W5	180.92	H115	0.0283595191601426
Control	C4	Saliva	Saliva	W5	180.92	H306	0.0104086422185994
Control	C4	Saliva	Saliva	W5	180.92	H123	0.00702269836435622
Control	C4	Saliva	Saliva	W6	UCD52	H214	0.561251603766309
Control	C4	Saliva	Saliva	W6	UCD52	H272	0.246250166511256
Control	C4	Saliva	Saliva	W6	UCD52	H212	0.0287268724628943
Control	C4	Saliva	Saliva	W6	UCD52	H257	0.0185216604853014
Control	C4	Saliva	Saliva	W6	UCD52	H94	0.0164085450071162
Control	C4	Saliva	Saliva	W6	UCD52	H262	0.013584514102627
Control	C4	Saliva	Saliva	W6	UCD52	H270	0.0122972944549999
Control	C4	Saliva	Saliva	W6	UCD52	H190	0.0114363436231447
Control	C4	Saliva	Saliva	W6	UCD52	H193	0.0110156836075803
Control	C4	Saliva	Saliva	W6	UCD52	H311	0.00955178675341611
Control	C4	Saliva	Saliva	W6	UCD52	H304	0.00756907588005581
Control	C4	Saliva	Saliva	W6	UCD52	H199	0.00489087378096233
Control	C4	Saliva	Saliva	W6	180.92	H255	0.051714540113438
Control	C4	Saliva	Saliva	W6	180.92	H113	0.00678103945089846
Control	C4	Urine	Urine	W2	UCD52	H214	0.94484861377012
Control	C4	Urine	Urine	W2	UCD52	H149	0.0370275827838049
Control	C4	Urine	Urine	W2	UCD52	H335	0.0125647025455577
Control	C4	Urine	Urine	W2	UCD52	H364	0.00555910090051762
Control	C4	Urine	Urine	W3	UCD52	H214	0.876575358232146
Control	C4	Urine	Urine	W3	UCD52	H314	0.0291908845025033
Control	C4	Urine	Urine	W3	UCD52	H348	0.0235944063992634
Control	C4	Urine	Urine	W3	UCD52	H338	0.0133222075156816
Control	C4	Urine	Urine	W3	UCD52	H220	0.0124302238591241
Control	C4	Urine	Urine	W3	UCD52	H335	0.0106606433791794
Control	C4	Urine	Urine	W3	UCD52	H205	0.0100851700523681
Control	C4	Urine	Urine	W3	UCD52	H346	0.00958163089140818
Control	C4	Urine	Urine	W3	UCD52	H365	0.00904931806410773
Control	C4	Urine	Urine	W3	UCD52	H345	0.00551015710421822
Control	C4	Urine	Urine	W4	UCD52	H214	0.28448556628915
Control	C4	Urine	Urine	W4	UCD52	H272	0.176758794325639
Control	C4	Urine	Urine	W4	UCD52	H212	0.0126254258744764
Control	C4	Urine	Urine	W4	UCD52	H257	0.00973670124639972
Control	C4	Urine	Urine	W4	UCD52	H270	0.00785619815518115
Control	C4	Urine	Urine	W4	UCD59	H57	0.396072467339003
Control	C4	Urine	Urine	W4	UCD59	H59	0.0213652339158928
Control	C4	Urine	Urine	W4	180.92	H255	0.0910996128542582
Control	C4	Urine	Urine	W5	UCD52	H214	0.341758241758242
Control	C4	Urine	Urine	W5	UCD52	H212	0.0307074947524386
Control	C4	Urine	Urine	W5	UCD52	H257	0.0219286331645882
Control	C4	Urine	Urine	W5	UCD52	H270	0.00686504506729226
Control	C4	Urine	Urine	W5	UCD59	H57	0.305655019138165
Control	C4	Urine	Urine	W5	UCD59	H59	0.0268798617113224
Control	C4	Urine	Urine	W5	180.92	H255	0.266205704407952
Control	C4	Urine	Urine	W6	UCD52	H214	0.498694741716173
Control	C4	Urine	Urine	W6	UCD52	H212	0.0623051202633372
Control	C4	Urine	Urine	W6	UCD52	H257	0.0520084949385067
Control	C4	Urine	Urine	W6	UCD52	H190	0.0292425346498212
Control	C4	Urine	Urine	W6	UCD52	H270	0.0239354242200729
Control	C4	Urine	Urine	W6	UCD52	H193	0.0217745873113163
Control	C4	Urine	Urine	W6	UCD52	H264	0.0109852436803683
Control	C4	Urine	Urine	W6	UCD52	H199	0.00957832514362293
Control	C4	Urine	Urine	W6	UCD52	H261	0.00804377475649772
Control	C4	Urine	Urine	W6	UCD52	H191	0.00545848774066395
Control	C4	Urine	Urine	W6	180.92	H255	0.277973265579619
Control	C4	Placenta	Placenta-1	W3	UCD52	H214	0.656389466942074
Control	C4	Placenta	Placenta-1	W3	UCD52	H272	0.21908544412062
Control	C4	Placenta	Placenta-1	W3	UCD52	H212	0.0139367265412584
Control	C4	Placenta	Placenta-1	W3	UCD52	H257	0.00894131809845225
Control	C4	Placenta	Placenta-1	W3	UCD52	H185	0.0084525809181571
Control	C4	Placenta	Placenta-1	W3	UCD52	H262	0.00734649151012072
Control	C4	Placenta	Placenta-1	W3	UCD52	H134	0.00716128584179835
Control	C4	Placenta	Placenta-1	W3	UCD52	H193	0.00654393361405711
Control	C4	Placenta	Placenta-2	W3	UCD52	H214	0.798523720132564
Control	C4	Placenta	Placenta-2	W3	UCD52	H212	0.0211128879000672
Control	C4	Placenta	Placenta-2	W3	UCD52	H257	0.015427163240554
Control	C4	Placenta	Placenta-2	W3	UCD52	H154	0.011865860158984
Control	C4	Placenta	Placenta-2	W3	UCD52	H39	0.0117963336346149
Control	C4	Placenta	Placenta-2	W3	UCD52	H193	0.00898437198235571
Control	C4	Placenta	Placenta-2	W3	UCD52	H221	0.00826593123054223
Control	C4	Placenta	Placenta-2	W3	UCD52	H43	0.0081191530124298
Control	C4	Placenta	Placenta-2	W3	UCD52	H190	0.0071766823487605
Control	C4	Placenta	Placenta-1	W3	UCD59	H57	0.00911108996108109
Control	C4	Placenta	Placenta-2	W3	UCD59	H57	0.0094633324835647
Control	C4	Placenta	Placenta-2	W3	UCD59	H62	0.00638098990320363
Control	C4	Placenta	Placenta-1	W3	180.92	H255	0.0468930462988448
Control	C4	Placenta	Placenta-1	W3	180.92	H113	0.0161386161535355
Control	C4	Placenta	Placenta-2	W3	180.92	H255	0.0928835739723593
Control	C4	Amn. fluid	AF	W2	UCD52	H272	0.798820937410261
Control	C4	Amn. fluid	AF	W2	UCD52	H370	0.0827539774660531
Control	C4	Amn. fluid	AF	W2	UCD52	H287	0.0381590600318052
Control	C4	Amn. fluid	AF	W2	UCD52	H359	0.0284606307478095
Control	C4	Amn. fluid	AF	W2	UCD52	H372	0.012724512967034
Control	C4	Amn. fluid	AF	W2	UCD52	H7	0.0103716967062985
Control	C4	Amn. fluid	AF	W2	UCD52	H274	0.00797544383767257
Control	C4	Amn. fluid	AF	W2	UCD52	H247	0.00718875860587794
Control	C4	Amn. fluid	AF	W2	UCD52	H147	0.00705120934755802
Control	C4	Amn. fluid	AF	W2	UCD52	H350	0.00649377287962992
Control	C4	Amn. fluid	AF-membrane	W3	UCD52	H214	0.972816473543888
Control	C4	Amn. fluid	AF-membrane	W3	UCD52	H272	0.0139009946677605
Control	C4	Amn. fluid	AF-membrane	W3	UCD52	H140	0.00714917452830189
Control	C4	Amn. fluid	AF-membrane	W3	UCD52	H347	0.00613335726004922
Control	C4	Amn. fluid	AF	W3	UCD59	H57	0.835467638382787
Control	C4	Amn. fluid	AF	W3	UCD59	H51	0.0397131123835965
Control	C4	Amn. fluid	AF	W3	UCD59	H55	0.0257504771820233
Control	C4	Amn. fluid	AF	W3	UCD59	H67	0.0211059054890393
Control	C4	Amn. fluid	AF	W3	UCD59	H52	0.0169356238070449
Control	C4	Amn. fluid	AF	W3	UCD59	H73	0.0129909190814969
Control	C4	Amn. fluid	AF	W3	UCD59	H379	0.0120539071085661
Control	C4	Amn. fluid	AF	W3	UCD59	H87	0.00827115506969749
Control	C4	Amn. fluid	AF	W3	UCD59	H47	0.00729943894962115
Control	C4	Amn. fluid	AF	W3	UCD59	H71	0.00699288564983516
Control	C4	Amn. fluid	AF	W3	UCD59	H68	0.0069697495517381
Control	C4	Amn. fluid	AF	W3	UCD59	H53	0.00644918734455434
Control	C5	Plasma	Plasma	W2	UCD52	H214	0.988416168945517
Control	C5	Plasma	Plasma	W2	UCD52	H272	0.0115838310544835
Control	C5	Plasma	Plasma	W3	UCD52	H214	0.686233980983878
Control	C5	Plasma	Plasma	W3	UCD52	H272	0.190574617610583
Control	C5	Plasma	Plasma	W3	UCD52	H262	0.0496072757337743
Control	C5	Plasma	Plasma	W3	UCD52	H193	0.0392724266225713
Control	C5	Plasma	Plasma	W3	UCD52	H292	0.00909466721785862
Control	C5	Plasma	Plasma	W3	UCD52	H297	0.00909466721785862
Control	C5	Plasma	Plasma	W3	UCD52	H146	0.00620090946672179
Control	C5	Plasma	Plasma	W3	UCD52	H226	0.00578751550227367
Control	C5	Plasma	Plasma	W3	UCD52	H352	0.00413393964448119
Control	C5	Plasma	Plasma	W4	UCD52	H262	0.203487745223219
Control	C5	Plasma	Plasma	W4	UCD52	H214	0.166737601933979
Control	C5	Plasma	Plasma	W4	UCD52	H272	0.105801369901882
Control	C5	Plasma	Plasma	W4	UCD52	H257	0.0681848705478662
Control	C5	Plasma	Plasma	W4	UCD52	H193	0.0497492674751396
Control	C5	Plasma	Plasma	W4	UCD52	H261	0.0384715057760224
Control	C5	Plasma	Plasma	W4	UCD52	H212	0.023788851245907
Control	C5	Plasma	Plasma	W4	UCD52	H270	0.0221393698300013
Control	C5	Plasma	Plasma	W4	UCD52	H190	0.0195062527073627
Control	C5	Plasma	Plasma	W4	UCD52	H264	0.0126056699032065
Control	C5	Plasma	Plasma	W4	UCD52	H191	0.0116901320530936
Control	C5	Plasma	Plasma	W4	UCD52	H266	0.00707839387421948
Control	C5	Plasma	Plasma	W4	UCD52	H199	0.00607962531046002
Control	C5	Plasma	Plasma	W4	180.92	H255	0.264679344217641
Control	C5	Saliva	Saliva	W5	UCD52	H214	0.974771323354716
Control	C5	Saliva	Saliva	W5	UCD52	H335	0.0140027322404372
Control	C5	Saliva	Saliva	W5	UCD52	H1	0.0112259444048468
Control	C5	Saliva	Saliva	W6	UCD52	H214	0.922431919999742
Control	C5	Saliva	Saliva	W6	UCD52	H139	0.0629846995629831
Control	C5	Saliva	Saliva	W6	UCD52	H195	0.00938956521177394
Control	C5	Saliva	Saliva	W6	UCD52	H272	0.00519381522550137
Control	C5	Saliva	Saliva	W7	UCD52	H214	0.842384551667012
Control	C5	Saliva	Saliva	W7	UCD52	H272	0.0902101884448126
Control	C5	Saliva	Saliva	W7	UCD52	H94	0.0227531580037275
Control	C5	Saliva	Saliva	W7	UCD52	H335	0.0112083247049078
Control	C5	Saliva	Saliva	W7	UCD52	H212	0.0108071029198592
Control	C5	Saliva	Saliva	W7	UCD52	H304	0.00753261544833299
Control	C5	Saliva	Saliva	W7	UCD52	H311	0.00647131911368813
Control	C5	Saliva	Saliva	W7	180.92	H113	0.00863273969765997
Control	C5	Saliva	Saliva	W8	UCD52	H214	0.503393894104277
Control	C5	Saliva	Saliva	W8	UCD52	H272	0.330266373982221
Control	C5	Saliva	Saliva	W8	UCD52	H311	0.0213597372067317
Control	C5	Saliva	Saliva	W8	UCD52	H212	0.0146809272492333
Control	C5	Saliva	Saliva	W8	UCD52	H270	0.0103685021717809
Control	C5	Saliva	Saliva	W8	UCD52	H257	0.0086559867980633
Control	C5	Saliva	Saliva	W8	UCD52	H262	0.00621176031012097
Control	C5	Saliva	Saliva	W8	UCD52	H335	0.00560459576853019
Control	C5	Saliva	Saliva	W8	180.92	H255	0.0515000077841608
Control	C5	Saliva	Saliva	W8	180.92	H113	0.0426649852879361
Control	C5	Saliva	Saliva	W8	180.92	H115	0.00529322933694518
Control	C5	Saliva	Saliva	W9	UCD52	H214	0.912607207465154
Control	C5	Saliva	Saliva	W9	UCD52	H227	0.0623137290628213
Control	C5	Saliva	Saliva	W9	UCD52	H335	0.010893189479027
Control	C5	Saliva	Saliva	W9	UCD52	H153	0.00819917487668701
Control	C5	Saliva	Saliva	W9	UCD52	H285	0.00598669911631115
Control	C5	Urine	Urine	W2	UCD52	H214	0.981322600007061
Control	C5	Urine	Urine	W2	UCD52	H335	0.0186773999929386
Control	C5	Urine	Urine	W3	UCD52	H214	0.956658869649026
Control	C5	Urine	Urine	W3	UCD52	H17	0.013219735117984
Control	C5	Urine	Urine	W3	UCD52	H219	0.00782138332087976
Control	C5	Urine	Urine	W3	UCD52	H316	0.00656519714542521
Control	C5	Urine	Urine	W3	UCD52	H272	0.00576112970122262
Control	C5	Urine	Urine	W3	UCD52	H301	0.00517093878258233
Control	C5	Urine	Urine	W3	UCD52	H172	0.00480274628288013
Control	C5	Urine	Urine	W5	UCD52	H214	0.961574351796307
Control	C5	Urine	Urine	W5	UCD52	H335	0.0131806971938946
Control	C5	Urine	Urine	W5	UCD52	H363	0.0106145437579151
Control	C5	Urine	Urine	W5	UCD52	H10	0.00946477371192428
Control	C5	Urine	Urine	W5	UCD52	H171	0.00516563353995868
Control	C5	Urine	Urine	W6	UCD52	H214	0.812443238164831
Control	C5	Urine	Urine	W6	UCD52	H272	0.1725611983924
Control	C5	Urine	Urine	W6	UCD52	H262	0.0149955634427684
Control	C5	Urine	Urine	W8	UCD52	H272	0.986927912578579
Control	C5	Urine	Urine	W8	UCD52	H336	0.0130720874214206
Control	C5	Amn. fluid	AF	W3	UCD52	H214	0.795712593869117
Control	C5	Amn. fluid	AF	W3	UCD52	H272	0.122039995440574
Control	C5	Amn. fluid	AF	W3	UCD52	H196	0.0493248764994426
Control	C5	Amn. fluid	AF	W3	UCD52	H236	0.0162767648939644
Control	C5	Amn. fluid	AF	W3	UCD52	H179	0.00983367754424672
Control	C5	Amn. fluid	AF	W3	UCD52	H146	0.006812091752655
Standard	S1	Saliva	Saliva	W6	UCD52	H214	0.956703775411423
Standard	S1	Saliva	Saliva	W6	UCD52	H333	0.0156800580832527
Standard	S1	Saliva	Saliva	W6	UCD52	H316	0.0119603097773475
Standard	S1	Saliva	Saliva	W6	UCD52	H149	0.00554211035818006
Standard	S1	Saliva	Saliva	W6	UCD52	H272	0.00515972894482091
Standard	S1	Saliva	Saliva	W6	UCD52	H285	0.0049540174249758
Standard	S1	Urine	Urine	W2	UCD52	H214	0.729756939450597
Standard	S1	Urine	Urine	W2	UCD52	H272	0.248202214871279
Standard	S1	Urine	Urine	W2	UCD52	H335	0.0105350208543075
Standard	S1	Urine	Urine	W2	UCD52	H10	0.00577089026319574
Standard	S1	Urine	Urine	W2	UCD52	H198	0.00573493456062131
Standard	S1	Urine	Urine	W4	UCD52	H214	0.94990153764527
Standard	S1	Urine	Urine	W4	UCD52	H3	0.0125679798381748
Standard	S1	Urine	Urine	W4	UCD52	H299	0.0118129317293663
Standard	S1	Urine	Urine	W4	UCD52	H162	0.0110731886497903
Standard	S1	Urine	Urine	W4	UCD52	H217	0.00911414490801677
Standard	S1	Urine	Urine	W4	UCD52	H272	0.00553021722938157
Standard	S1	Urine	Urine	W5	UCD52	H214	0.541503340482706
Standard	S1	Urine	Urine	W5	UCD52	H272	0.292401120890138
Standard	S1	Urine	Urine	W5	UCD52	H262	0.019656665762723
Standard	S1	Urine	Urine	W5	UCD52	H257	0.016944834783752
Standard	S1	Urine	Urine	W5	UCD52	H212	0.0168297874088866
Standard	S1	Urine	Urine	W5	UCD52	H270	0.00986120355989449
Standard	S1	Urine	Urine	W5	UCD52	H193	0.00862855311490767
Standard	S1	Urine	Urine	W5	UCD52	H335	0.00652482968879685
Standard	S1	Urine	Urine	W5	UCD52	H190	0.00567019204693933
Standard	S1	Urine	Urine	W5	UCD59	H57	0.0144137925367124
Standard	S1	Urine	Urine	W5	180.92	H255	0.0675656797245437
Standard	S1	Urine	Urine	W6	UCD52	H214	0.742058074751872
Standard	S1	Urine	Urine	W6	UCD52	H272	0.226789162331353
Standard	S1	Urine	Urine	W6	UCD52	H212	0.0115116407777737
Standard	S1	Urine	Urine	W6	UCD52	H193	0.00741615319337343
Standard	S1	Urine	Urine	W6	UCD52	H262	0.00548217294518442
Standard	S1	Urine	Urine	W6	180.92	H255	0.00674279600044276
Standard	S2	Plasma	Plasma	W2	UCD52	H214	0.726058756199924
Standard	S2	Plasma	Plasma	W2	UCD52	H272	0.107210988172453
Standard	S2	Plasma	Plasma	W2	UCD52	H39	0.0251812285387257
Standard	S2	Plasma	Plasma	W2	UCD52	H278	0.0125906142693628
Standard	S2	Plasma	Plasma	W2	UCD52	H159	0.00991987790919496
Standard	S2	Plasma	Plasma	W2	UCD52	H27	0.0095383441434567
Standard	S2	Plasma	Plasma	W2	UCD52	H220	0.0095383441434567
Standard	S2	Plasma	Plasma	W2	UCD52	H178	0.00877527661198016
Standard	S2	Plasma	Plasma	W2	UCD52	H184	0.00877527661198016
Standard	S2	Plasma	Plasma	W2	UCD52	H342	0.00877527661198016
Standard	S2	Plasma	Plasma	W2	UCD52	H28	0.00801220908050362
Standard	S2	Plasma	Plasma	W2	UCD52	H294	0.00801220908050362
Standard	S2	Plasma	Plasma	W2	UCD52	H217	0.00610454025181229
Standard	S2	Plasma	Plasma	W2	UCD52	H143	0.00572300648607402
Standard	S2	Plasma	Plasma	W2	UCD52	H297	0.00572300648607402
Standard	S2	Plasma	Plasma	W2	UCD52	H230	0.00495993895459748
Standard	S2	Plasma	Plasma	W2	UCD52	H340	0.00495993895459748
Standard	S2	Plasma	Plasma	W2	UCD52	H32	0.00457840518885921
Standard	S2	Plasma	Plasma	W2	UCD52	H226	0.00457840518885921
Standard	S2	Plasma	Plasma	W2	UCD59	H57	0.0148798168637924
Standard	S2	Plasma	Plasma	W2	180.92	H255	0.00610454025181229
Standard	S2	Plasma	Plasma	W3	UCD52	H214	0.524941995359629
Standard	S2	Plasma	Plasma	W3	UCD52	H272	0.175367362722351
Standard	S2	Plasma	Plasma	W3	UCD52	H262	0.0444702242846094
Standard	S2	Plasma	Plasma	W3	UCD52	H212	0.0301624129930394
Standard	S2	Plasma	Plasma	W3	UCD52	H190	0.0208816705336427
Standard	S2	Plasma	Plasma	W3	UCD52	H281	0.0185614849187935
Standard	S2	Plasma	Plasma	W3	UCD52	H311	0.0158546017014695
Standard	S2	Plasma	Plasma	W3	UCD52	H193	0.0146945088940449
Standard	S2	Plasma	Plasma	W3	UCD52	H270	0.0139211136890951
Standard	S2	Plasma	Plasma	W3	UCD52	H154	0.0123743232791957
Standard	S2	Plasma	Plasma	W3	UCD52	H257	0.0117942768754834
Standard	S2	Plasma	Plasma	W3	UCD52	H167	0.00734725444702243
Standard	S2	Plasma	Plasma	W3	UCD52	H199	0.0065738592420727
Standard	S2	Plasma	Plasma	W3	UCD52	H131	0.0065738592420727
Standard	S2	Plasma	Plasma	W3	UCD52	H347	0.00580046403712297
Standard	S2	Plasma	Plasma	W3	UCD52	H182	0.00541376643464811
Standard	S2	Plasma	Plasma	W3	UCD52	H218	0.00541376643464811
Standard	S2	Plasma	Plasma	W3	UCD52	H210	0.00464037122969838
Standard	S2	Plasma	Plasma	W3	180.92	H113	0.0419566898685228
Standard	S2	Plasma	Plasma	W3	180.92	H100	0.00966744006187162
Standard	S2	Plasma	Plasma	W3	180.92	H255	0.00889404485692189
Standard	S2	Plasma	Plasma	W3	180.92	H88	0.00889404485692189
Standard	S2	Plasma	Plasma	W3	180.92	H115	0.00580046403712297
Standard	S2	Plasma	Plasma	W4	UCD52	H214	0.686475445671296
Standard	S2	Plasma	Plasma	W4	UCD52	H272	0.305595679865136
Standard	S2	Plasma	Plasma	W4	UCD52	H46	0.0079288744635681
Standard	S2	Plasma	Plasma	W5	UCD52	H214	0.518428337947367
Standard	S2	Plasma	Plasma	W5	UCD52	H272	0.481571662052633
Standard	S2	Saliva	Saliva	W6	UCD52	H214	0.668103326589187
Standard	S2	Saliva	Saliva	W6	UCD52	H272	0.331896673410813
Standard	S2	Urine	Urine	W4	UCD52	H214	0.839691197333444
Standard	S2	Urine	Urine	W4	UCD52	H272	0.131457377794306
Standard	S2	Urine	Urine	W4	UCD59	H57	0.0288514248722505
Standard	S2	Urine	Urine	W6	UCD52	H214	0.634331982846447
Standard	S2	Urine	Urine	W6	UCD52	H272	0.340447082237544
Standard	S2	Urine	Urine	W6	UCD52	H212	0.00848496694861042
Standard	S2	Urine	Urine	W6	UCD59	H57	0.00984433861681712
Standard	S2	Urine	Urine	W6	180.92	H255	0.00689162935058166
Standard	S2	Placenta	Placenta-1	W6	UCD52	H214	0.939419221142719
Standard	S2	Placenta	Placenta-1	W6	UCD52	H272	0.0536795604750499
Standard	S2	Placenta	Placenta-1	W6	UCD52	H140	0.00690121838223138
Standard	S2	Placenta	Placenta-2	W6	UCD52	H272	0.55518825689401
Standard	S2	Placenta	Placenta-2	W6	UCD52	H214	0.428396356960033
Standard	S2	Placenta	Placenta-2	W6	UCD52	H252	0.0164153861459568
Standard	S2	Placenta	Placenta-plasma	W6	UCD52	H214	0.925511672778964
Standard	S2	Placenta	Placenta-plasma	W6	UCD52	H20	0.0134886436048144
Standard	S2	Placenta	Placenta-plasma	W6	UCD52	H6	0.0110778883388069
Standard	S2	Placenta	Placenta-plasma	W6	UCD52	H272	0.0104317524542023
Standard	S2	Placenta	Placenta-plasma	W6	UCD52	H227	0.00932663728605104
Standard	S2	Placenta	Placenta-plasma	W6	UCD52	H360	0.0082928198706837
Standard	S2	Placenta	Placenta-plasma	W6	UCD52	H169	0.00793633110676393
Standard	S2	Placenta	Placenta-plasma	W6	UCD52	H140	0.00698272366327854
Standard	S2	Placenta	Placenta-plasma	W6	UCD52	H231	0.00695153089643556
Standard	S2	Amn. fluid	AF	W2	UCD52	H214	0.90728960690283
Standard	S2	Amn. fluid	AF	W2	UCD52	H188	0.0258624188900035
Standard	S2	Amn. fluid	AF	W2	UCD52	H365	0.0135110843080063
Standard	S2	Amn. fluid	AF	W2	UCD52	H272	0.0125658882813089
Standard	S2	Amn. fluid	AF	W2	UCD52	H153	0.00962592272587576
Standard	S2	Amn. fluid	AF	W2	UCD52	H323	0.00896486538205055
Standard	S2	Amn. fluid	AF	W2	UCD52	H140	0.00742239824645841
Standard	S2	Amn. fluid	AF	W2	UCD52	H347	0.00739920325193823
Standard	S2	Amn. fluid	AF	W2	UCD52	H223	0.00735861201152791
Standard	S2	Amn. fluid	AF	W5	UCD52	H272	0.924542790983413
Standard	S2	Amn. fluid	AF	W5	UCD52	H249	0.0175972307546902
Standard	S2	Amn. fluid	AF	W5	UCD52	H248	0.0147854543736118
Standard	S2	Amn. fluid	AF	W5	UCD52	H21	0.0115808562922357
Standard	S2	Amn. fluid	AF	W5	UCD52	H147	0.00926822928973111
Standard	S2	Amn. fluid	AF	W5	UCD52	H339	0.00790073720523605
Standard	S2	Amn. fluid	AF	W5	UCD52	H15	0.00738977364018714
Standard	S2	Amn. fluid	AF	W5	UCD52	H152	0.00693492746089504
Standard	S2	Amn. fluid	AF	W6	UCD52	H272	0.405411424117582
Standard	S2	Amn. fluid	AF	W6	UCD52	H214	0.0669561667223398
Standard	S2	Amn. fluid	AF	W6	UCD52	H324	0.0503284712170137
Standard	S2	Amn. fluid	AF	W6	UCD52	H289	0.034257506587982
Standard	S2	Amn. fluid	AF	W6	UCD52	H144	0.0304346212374272
Standard	S2	Amn. fluid	AF	W6	UCD52	H11	0.0300634673198976
Standard	S2	Amn. fluid	AF	W6	UCD52	H156	0.0224176966187878
Standard	S2	Amn. fluid	AF	W6	UCD52	H332	0.020413465464128
Standard	S2	Amn. fluid	AF	W6	UCD52	H130	0.0198938499795865
Standard	S2	Amn. fluid	AF	W6	UCD52	H271	0.0169246186393497
Standard	S2	Amn. fluid	AF	W6	UCD52	H22	0.0135100025980774
Standard	S2	Amn. fluid	AF	W6	UCD52	H40	0.0117284637939353
Standard	S2	Amn. fluid	AF	W6	UCD52	H173	0.0117284637939353
Standard	S2	Amn. fluid	AF	W6	UCD52	H290	0.011134617525888
Standard	S2	Amn. fluid	AF	W6	UCD52	H163	0.0106150020413465
Standard	S2	Amn. fluid	AF	W6	UCD52	H276	0.00853654010318079
Standard	S2	Amn. fluid	AF	W6	UCD52	H34	0.00764577070110975
Standard	S2	Amn. fluid	AF	W6	UCD52	H33	0.00742307835059199
Standard	S2	Amn. fluid	AF	W6	UCD52	H251	0.00720038600007423
Standard	S2	Amn. fluid	AF	W6	UCD52	H177	0.00675500129903871
Standard	S2	Amn. fluid	AF	W6	UCD52	H23	0.00645807816501503
Standard	S2	Amn. fluid	AF	W6	UCD52	H366	0.00623538581449727
Standard	S2	Amn. fluid	AF	W6	UCD52	H13	0.00541884719593215
Standard	S2	Amn. fluid	AF	W6	UCD59	H57	0.0872954014029618
Standard	S2	Amn. fluid	AF	W6	UCD59	H54	0.0323275062168281
Standard	S2	Amn. fluid	AF	W6	UCD59	H48	0.0264261589281075
Standard	S2	Amn. fluid	AF	W6	UCD59	H66	0.0215269272167168
Standard	S2	Amn. fluid	AF	W6	UCD59	H49	0.0138069257321011
Standard	S2	Amn. fluid	AF	W6	UCD59	H16	0.00712615521656831
Standard	S3	Urine	Urine	W4	UCD52	H214	0.544453039164002
Standard	S3	Urine	Urine	W4	UCD52	H272	0.365717087014145
Standard	S3	Urine	Urine	W4	UCD52	H212	0.0155246912059596
Standard	S3	Urine	Urine	W4	UCD52	H262	0.0121817832455522
Standard	S3	Urine	Urine	W4	UCD52	H270	0.0113860873935172
Standard	S3	Urine	Urine	W4	UCD52	H257	0.010841663915809
Standard	S3	Urine	Urine	W4	UCD52	H193	0.00833386708184089
Standard	S3	Urine	Urine	W4	UCD52	H190	0.00657988737085339
Standard	S3	Urine	Urine	W4	180.92	H255	0.0249818936083206
Standard	S3	Urine	Urine	W5	UCD52	H214	0.542581421598308
Standard	S3	Urine	Urine	W5	UCD52	H272	0.253537550736663
Standard	S3	Urine	Urine	W5	UCD52	H212	0.0127673252154673
Standard	S3	Urine	Urine	W5	UCD52	H257	0.0116909230895731
Standard	S3	Urine	Urine	W5	UCD52	H262	0.00894011765673237
Standard	S3	Urine	Urine	W5	UCD52	H270	0.00617436219436533
Standard	S3	Urine	Urine	W5	UCD52	H335	0.00612951210578641
Standard	S3	Urine	Urine	W5	UCD59	H57	0.0835557150225372
Standard	S3	Urine	Urine	W5	180.92	H255	0.074623072380568
Standard	S3	Urine	Urine	W6	UCD52	H214	0.587585276577367
Standard	S3	Urine	Urine	W6	UCD52	H272	0.235631279941776
Standard	S3	Urine	Urine	W6	UCD52	H212	0.0108716805784011
Standard	S3	Urine	Urine	W6	UCD59	H57	0.152267510523776
Standard	S3	Urine	Urine	W6	180.92	H255	0.01364425237868
Standard	S3	Amn. fluid	AF	W2	UCD52	H272	0.758050704116447
Standard	S3	Amn. fluid	AF	W2	UCD52	H289	0.0542860732822362
Standard	S3	Amn. fluid	AF	W2	UCD52	H23	0.0153368837168843
Standard	S3	Amn. fluid	AF	W2	UCD52	H358	0.0116215458666383
Standard	S3	Amn. fluid	AF	W2	UCD52	H4	0.0104655770661976
Standard	S3	Amn. fluid	AF	W2	UCD52	H290	0.00931347438214628
Standard	S3	Amn. fluid	AF	W2	UCD52	H354	0.00825802460783082
Standard	S3	Amn. fluid	AF	W2	UCD52	H147	0.00802992374085422
Standard	S3	Amn. fluid	AF	W2	UCD59	H57	0.124637793220765
High-potency	HP1	Plasma	Plasma	W2	UCD52	H279	0.964024200666841
High-potency	HP1	Plasma	Plasma	W2	UCD52	H272	0.0164923327627427
High-potency	HP1	Plasma	Plasma	W2	UCD52	H145	0.0072544822336658
High-potency	HP1	Plasma	Plasma	W2	UCD52	H312	0.00642182491324997
High-potency	HP1	Plasma	Plasma	W2	UCD52	H361	0.00580715942350095
High-potency	HP1	Plasma	Plasma	W4	UCD52	H272	0.927143989478765
High-potency	HP1	Plasma	Plasma	W4	UCD52	H344	0.0405838045600875
High-potency	HP1	Plasma	Plasma	W4	UCD52	H214	0.0118673863852738
High-potency	HP1	Plasma	Plasma	W4	UCD52	H311	0.00740383210305142
High-potency	HP1	Plasma	Plasma	W4	UCD52	H13	0.0066731907770924
High-potency	HP1	Plasma	Plasma	W4	UCD52	H152	0.00632779669572995
High-potency	HP1	Saliva	Saliva	W9	UCD52	H214	0.978317292094733
High-potency	HP1	Saliva	Saliva	W9	UCD52	H335	0.0115037309397642
High-potency	HP1	Saliva	Saliva	W9	UCD52	H357	0.0101789769655023
High-potency	HP1	Urine	Urine	W4	UCD52	H272	0.956013650251974
High-potency	HP1	Urine	Urine	W4	UCD52	H214	0.0439863497480259
High-potency	HP1	Urine	Urine	W6	UCD52	H214	0.668374203040706
High-potency	HP1	Urine	Urine	W6	UCD52	H272	0.214249632172634
High-potency	HP1	Urine	Urine	W6	UCD52	H262	0.0523320255026974
High-potency	HP1	Urine	Urine	W6	UCD52	H193	0.0400564001961746
High-potency	HP1	Urine	Urine	W6	UCD52	H178	0.00982834722903384
High-potency	HP1	Urine	Urine	W6	UCD52	H20	0.00822707209416381
High-potency	HP1	Urine	Urine	W6	UCD52	H235	0.00693231976459049
High-potency	HP1	Urine	Urine	W7	UCD52	H214	0.803859515872681
High-potency	HP1	Urine	Urine	W7	UCD52	H272	0.187012110215621
High-potency	HP1	Urine	Urine	W7	UCD52	H335	0.0091283739116981
High-potency	HP1	Urine	Urine	W9	UCD52	H214	0.618079629438404
High-potency	HP1	Urine	Urine	W9	UCD52	H272	0.298086710233224
High-potency	HP1	Urine	Urine	W9	UCD52	H262	0.047692103438611
High-potency	HP1	Urine	Urine	W9	UCD52	H193	0.0190591393883963
High-potency	HP1	Urine	Urine	W9	UCD52	H335	0.00891000014751656
High-potency	HP1	Urine	Urine	W9	UCD52	H20	0.00817241735384797
High-potency	HP1	Urine	Urine	W10	UCD52	H214	0.568188326074179
High-potency	HP1	Urine	Urine	W10	UCD52	H262	0.184904977921119
High-potency	HP1	Urine	Urine	W10	UCD52	H272	0.167196660286649
High-potency	HP1	Urine	Urine	W10	UCD52	H193	0.0629963980528386
High-potency	HP1	Urine	Urine	W10	UCD52	H347	0.00857534700767109
High-potency	HP1	Urine	Urine	W10	UCD52	H335	0.00813829065754374
High-potency	HP1	Urine	Urine	W11	UCD52	H214	0.552077027483416
High-potency	HP1	Urine	Urine	W11	UCD52	H272	0.241552019677438
High-potency	HP1	Urine	Urine	W11	UCD52	H262	0.0898930103038915
High-potency	HP1	Urine	Urine	W11	UCD52	H193	0.0354933059752375
High-potency	HP1	Urine	Urine	W11	UCD52	H94	0.0200916326283526
High-potency	HP1	Urine	Urine	W11	UCD52	H212	0.0105778972924406
High-potency	HP1	Urine	Urine	W11	UCD52	H311	0.0103357526556257
High-potency	HP1	Urine	Urine	W11	UCD52	H335	0.00683102764909419
High-potency	HP1	Urine	Urine	W11	180.92	H255	0.0167079799402285
High-potency	HP1	Urine	Urine	W11	180.92	H113	0.0164403463942752
High-potency	HP2	Saliva	Saliva	W8	UCD52	H214	0.928787087977265
High-potency	HP2	Saliva	Saliva	W8	UCD52	H35	0.0140547856944857
High-potency	HP2	Saliva	Saliva	W8	UCD52	H272	0.0122567320875153
High-potency	HP2	Saliva	Saliva	W8	UCD52	H94	0.0115350133480507
High-potency	HP2	Saliva	Saliva	W8	UCD52	H212	0.0105660622376278
High-potency	HP2	Saliva	Saliva	W8	UCD52	H183	0.00942230035986045
High-potency	HP2	Saliva	Saliva	W8	UCD52	H304	0.00763423593959539
High-potency	HP2	Saliva	Saliva	W8	UCD52	H193	0.00574378235560006
High-potency	HP2	Saliva	Saliva	W9	UCD52	H214	0.776397907647908
High-potency	HP2	Saliva	Saliva	W9	UCD52	H94	0.0836940836940837
High-potency	HP2	Saliva	Saliva	W9	UCD52	H212	0.0309163059163059
High-potency	HP2	Saliva	Saliva	W9	UCD52	H335	0.00930735930735931
High-potency	HP2	Saliva	Saliva	W9	UCD52	H190	0.00840548340548341
High-potency	HP2	Saliva	Saliva	W9	UCD52	H193	0.0079004329004329
High-potency	HP2	Saliva	Saliva	W9	UCD52	H257	0.00634920634920635
High-potency	HP2	Saliva	Saliva	W9	180.92	H113	0.0630501443001443
High-potency	HP2	Saliva	Saliva	W9	180.92	H115	0.00818903318903319
High-potency	HP2	Saliva	Saliva	W9	180.92	H306	0.00579004329004329
High-potency	HP2	Saliva	Saliva	W10	UCD52	H214	0.814373166225957
High-potency	HP2	Saliva	Saliva	W10	UCD52	H94	0.0562248705038577
High-potency	HP2	Saliva	Saliva	W10	UCD52	H212	0.0194733219835549
High-potency	HP2	Saliva	Saliva	W10	UCD52	H222	0.0162132792407723
High-potency	HP2	Saliva	Saliva	W10	UCD52	H272	0.0155322925345021
High-potency	HP2	Saliva	Saliva	W10	UCD52	H304	0.0146049914876662
High-potency	HP2	Saliva	Saliva	W10	UCD52	H311	0.0122722497917195
High-potency	HP2	Saliva	Saliva	W10	UCD52	H335	0.00969319375520701
High-potency	HP2	Saliva	Saliva	W10	UCD52	H193	0.00696924693012642
High-potency	HP2	Saliva	Saliva	W10	UCD52	H190	0.00598398956786322
High-potency	HP2	Saliva	Saliva	W10	180.92	H113	0.0286593979787735
High-potency	HP2	Urine	Urine	W3	UCD52	H214	0.962721304953252
High-potency	HP2	Urine	Urine	W3	UCD52	H238	0.0195742987865526
High-potency	HP2	Urine	Urine	W3	UCD52	H335	0.0124925402824746
High-potency	HP2	Urine	Urine	W3	UCD52	H357	0.00521185597772031
High-potency	HP2	Urine	Urine	W5	UCD52	H214	0.900512063589042
High-potency	HP2	Urine	Urine	W5	UCD52	H272	0.0737637732402162
High-potency	HP2	Urine	Urine	W5	UCD52	H94	0.0106344688663523
High-potency	HP2	Urine	Urine	W5	UCD52	H212	0.00972709097673181
High-potency	HP2	Urine	Urine	W5	UCD52	H304	0.00536260332765718
High-potency	HP2	Urine	Urine	W6	UCD52	H214	0.694659153243904
High-potency	HP2	Urine	Urine	W6	UCD52	H272	0.298671677948174
High-potency	HP2	Urine	Urine	W6	UCD52	H280	0.00666916880792216
High-potency	HP2	Urine	Urine	W7	UCD52	H214	0.987867712378487
High-potency	HP2	Urine	Urine	W7	UCD52	H335	0.0121322876215132
High-potency	HP2	Urine	Urine	W8	UCD52	H214	0.573897645050921
High-potency	HP2	Urine	Urine	W8	UCD52	H272	0.149213547968366
High-potency	HP2	Urine	Urine	W8	UCD52	H212	0.0437736877108357
High-potency	HP2	Urine	Urine	W8	UCD52	H257	0.0148396246824945
High-potency	HP2	Urine	Urine	W8	UCD52	H190	0.010015945385053
High-potency	HP2	Urine	Urine	W8	UCD52	H262	0.00895826155239141
High-potency	HP2	Urine	Urine	W8	UCD52	H193	0.00876595540099839
High-potency	HP2	Urine	Urine	W8	UCD52	H270	0.00608969479411223
High-potency	HP2	Urine	Urine	W8	UCD52	H335	0.00564098044086185
High-potency	HP2	Urine	Urine	W8	180.92	H113	0.159045199958334
High-potency	HP2	Urine	Urine	W8	180.92	H115	0.0120351599746797
High-potency	HP2	Urine	Urine	W8	180.92	H306	0.00772429708095288
High-potency	HP2	Urine	Urine	W9	UCD52	H214	0.983724297712134
High-potency	HP2	Urine	Urine	W9	UCD52	H335	0.0115696495800753
High-potency	HP2	Urine	Urine	W9	UCD52	H32	0.00470605270779033
High-potency	HP2	Urine	Urine	W10	UCD52	H214	0.974550801447777
High-potency	HP2	Urine	Urine	W10	UCD52	H335	0.016303645294726
High-potency	HP2	Urine	Urine	W10	UCD52	H375	0.00914555325749741
High-potency	HP2	Urine	Urine	W11	UCD52	H214	0.685432176055092
High-potency	HP2	Urine	Urine	W11	UCD52	H272	0.101276589953319
High-potency	HP2	Urine	Urine	W11	UCD52	H94	0.0615770921512854
High-potency	HP2	Urine	Urine	W11	UCD52	H212	0.0379778706261823
High-potency	HP2	Urine	Urine	W11	UCD52	H262	0.0180872926221811
High-potency	HP2	Urine	Urine	W11	UCD52	H193	0.0121806823904079
High-potency	HP2	Urine	Urine	W11	UCD52	H335	0.0095267906964084
High-potency	HP2	Urine	Urine	W11	UCD52	H190	0.00669597288947562
High-potency	HP2	Urine	Urine	W11	UCD52	H257	0.00566163561386556
High-potency	HP2	Urine	Urine	W11	180.92	H113	0.0494848728173442
High-potency	HP2	Urine	Urine	W11	180.92	H115	0.00715870272330117
High-potency	HP2	Urine	Urine	W11	180.92	H306	0.0049403214611375
High-potency	HP3	Plasma	Plasma	W3	UCD52	H272	0.524320858424137
High-potency	HP3	Plasma	Plasma	W3	UCD52	H273	0.452511269134353
High-potency	HP3	Plasma	Plasma	W3	UCD52	H246	0.0067827249095186
High-potency	HP3	Plasma	Plasma	W3	UCD52	H245	0.0056239450274824
High-potency	HP3	Plasma	Plasma	W3	UCD52	H214	0.00554669303534665
High-potency	HP3	Plasma	Plasma	W3	UCD52	H277	0.00521450946916294
High-potency	HP3	Saliva	Saliva	W7	UCD52	H214	0.983043044579145
High-potency	HP3	Saliva	Saliva	W7	UCD52	H375	0.00676629979169686
High-potency	HP3	Saliva	Saliva	W7	UCD52	H272	0.00518910685411107
High-potency	HP3	Saliva	Saliva	W7	UCD52	H157	0.00500154877504682
High-potency	HP3	Saliva	Saliva	W10	UCD52	H214	0.989527048502956
High-potency	HP3	Saliva	Saliva	W10	UCD52	H335	0.0104729514970441
High-potency	HP3	Urine	Urine	W4	UCD52	H214	0.902063857603124
High-potency	HP3	Urine	Urine	W4	UCD52	H30	0.0685837440444607
High-potency	HP3	Urine	Urine	W4	UCD52	H338	0.0162132889892951
High-potency	HP3	Urine	Urine	W4	UCD52	H301	0.00714391208502678
High-potency	HP3	Urine	Urine	W4	UCD52	H343	0.00599519727809291
High-potency	HP3	Urine	Urine	W6	UCD52	H214	0.988107226295013
High-potency	HP3	Urine	Urine	W6	UCD52	H204	0.00662863530169983
High-potency	HP3	Urine	Urine	W6	UCD52	H137	0.00526413840328688
High-potency	HP3	Urine	Urine	W8	UCD52	H214	0.80140707224011
High-potency	HP3	Urine	Urine	W8	UCD52	H368	0.175657082878257
High-potency	HP3	Urine	Urine	W8	UCD52	H335	0.00960270067091247
High-potency	HP3	Urine	Urine	W8	UCD52	H24	0.0084537807974355
High-potency	HP3	Urine	Urine	W8	UCD52	H36	0.00487936341328492
High-potency	HP3	Urine	Urine	W9	UCD52	H214	0.519050875449983
High-potency	HP3	Urine	Urine	W9	UCD52	H272	0.46265305859128
High-potency	HP3	Urine	Urine	W9	UCD52	H336	0.0101415429080165
High-potency	HP3	Urine	Urine	W9	UCD52	H335	0.00815452305072062
High-potency	HP3	Urine	Urine	W10	UCD52	H214	0.768555815329146
High-potency	HP3	Urine	Urine	W10	UCD52	H272	0.144193121320526
High-potency	HP3	Urine	Urine	W10	UCD52	H37	0.0606039266499535
High-potency	HP3	Urine	Urine	W10	UCD52	H335	0.0102673164136222
High-potency	HP3	Urine	Urine	W10	UCD52	H38	0.00625334497619785
High-potency	HP3	Urine	Urine	W10	UCD52	H262	0.00514070026196445
High-potency	HP3	Urine	Urine	W10	UCD52	H183	0.00498577504859018
Inoculum_UCD52	NA	NA	NA	NA	UCD52	H214	0.50912431450627
Inoculum_UCD52	NA	NA	NA	NA	UCD52	H272	0.335371825771071
Inoculum_UCD52	NA	NA	NA	NA	UCD52	H262	0.055339690523595
Inoculum_UCD52	NA	NA	NA	NA	UCD52	H193	0.0195102867721541
Inoculum_UCD52	NA	NA	NA	NA	UCD52	H257	0.0129407244402529
Inoculum_UCD52	NA	NA	NA	NA	UCD52	H212	0.0128401271438052
Inoculum_UCD52	NA	NA	NA	NA	UCD52	H270	0.00924097942645569
Inoculum_UCD52	NA	NA	NA	NA	UCD52	H190	0.00501309860630829
Inoculum_UCD59	NA	NA	NA	NA	UCD59	H57	0.994360287707062
Inoculum_UCD59	NA	NA	NA	NA	UCD59	H58	0.0056397122929381
Inoculum_180.92	NA	NA	NA	NA	180.92	H113	0.774441719120935
Inoculum_180.92	NA	NA	NA	NA	180.92	H31	0.0320931469606076
Inoculum_180.92	NA	NA	NA	NA	180.92	H108	0.0312854004747973
Inoculum_180.92	NA	NA	NA	NA	180.92	H115	0.0274732310844489
Inoculum_180.92	NA	NA	NA	NA	180.92	H101	0.0254046120354226
Inoculum_180.92	NA	NA	NA	NA	180.92	H44	0.0187948816454387
Inoculum_180.92	NA	NA	NA	NA	180.92	H120	0.0162435848183063
Inoculum_180.92	NA	NA	NA	NA	180.92	H111	0.0127367830018618
Inoculum_180.92	NA	NA	NA	NA	180.92	H19	0.0120964961533536
Inoculum_180.92	NA	NA	NA	NA	180.92	H110	0.00994907256912635
Inoculum_180.92	NA	NA	NA	NA	180.92	H29	0.00822522336160446
Inoculum_180.92	NA	NA	NA	NA	180.92	H96	0.00672793719278544
Inoculum_180.92	NA	NA	NA	NA	180.92	H102	0.00671808662588532
Inoculum_180.92	NA	NA	NA	NA	180.92	H117	0.00610735147807756
Inoculum_180.92	NA	NA	NA	NA	180.92	H5	0.00597929410837594
Inoculum_180.92	NA	NA	NA	NA	180.92	H45	0.00572317936897268
Inoculum_180.92	NA	NA	NA	NA	180.92	H255	0.0406189528100877
